# Supplementary material for: Genomic analysis of Acinetobacter baumannii prophages reveals remarkable diversity and suggests profound impact on bacterial virulence and fitness
Source: Sci Rep. 2018 Oct 18;8:15346. doi: 10.1038/s41598-018-33800-5 (PMC6193963; doi:10.1038/s41598-018-33800-5)
Supplement: Supplementary file 2 — Supplementary Table S1 [file 41598_2018_33800_MOESM2_ESM.xlsx]

## Sheet: Table S1
	Genomic analysis of Acinetobacter baumannii prophages reveals remarkable diversity and suggests profound impact on bacterial virulence and fitness
	TABLE S1 Significant differences (P < 0.05) on the number of total, intact, or defective prophages harbored by Acinetobacter baumannii strains of different genome sizes
	Total prophages																	Intact prophages																	Defective prophages
	Mbp	3.3	3.6	3.7	3.8	3.9	4	4.1	4.2	4.3	4.4	4.5	4.6	4.7	4.9	6		Mbp	3.3	3.6	3.7	3.8	3.9	4	4.1	4.2	4.3	4.4	4.5	4.6	4.7	4.9	6		Mbp	3.3	3.6	3.7	3.8	3.9	4	4.1	4.2	4.3	4.4	4.5	4.6	4.7	4.9
	3.3													*				3.3																	3.3													*
	3.6							*	*	*			*	*				3.6																	3.6								*				*	*
	3.7					*	*	*	*	*	*	*	*	*				3.7																	3.7					*	*	*	*	*	*		*	*
	3.8						*	*	*	*	*		*	*				3.8																	3.8						*	*	*	*			*	*
	3.9			*			*	*	*	*			*	*				3.9						*		*									3.9			*			*	*	*	*			*	*
	4				*	*		*	*	*			*	*				4					*												4			*	*	*		*	*					*
	4.1		*	*	*	*	*		*					*				4.1																	4.1			*	*	*	*		*					*
	4.2		*	*	*	*	*	*			*			*				4.2					*												4.2		*	*	*	*	*	*			*			*
	4.3		*	*	*	*	*							*				4.3																	4.3			*	*	*								*
	4.4			*	*				*				*	*				4.4																	4.4			*					*					*
	4.5			*										*				4.5																	4.5													*
	4.6		*	*	*	*	*				*			*				4.6																	4.6		*	*	*	*								*
	4.7	*	*	*	*	*	*	*	*	*	*	*	*		*	*		4.7																	4.7	*	*	*	*	*	*	*	*	*	*	*	*		*
	4.9													*				4.9																	4.9													*
	6													*				6																	6													*
[truncated: 1 more columns]
