# Supplementary material for: Genomic analysis of Acinetobacter baumannii prophages reveals remarkable diversity and suggests profound impact on bacterial virulence and fitness
Source: Sci Rep. 2018 Oct 18;8:15346. doi: 10.1038/s41598-018-33800-5 (PMC6193963; doi:10.1038/s41598-018-33800-5)
Supplement: Supplementary file 5 — Supplementary Table S4 [file 41598_2018_33800_MOESM5_ESM.xlsx]

## Sheet: Table S4
	Genomic analysis of Acinetobacter baumannii prophages reveals remarkable diversity and suggests profound impact on bacterial virulence and fitness
	Ana Rita Costa, Rodrigo Monteiro, Joana Azeredo
	TABLE S4. Family, virulence and fitness factors identified for 109 prophages of Acinetobacter baumannii strains
						VIRULENCE			VIRULENCE AND FITNESS				FITNESS
						Antibiotic resistance							Metabolic enzymes
	A. baumannii strain	Intact prophages	Size (kb)	Genome location	Family	Enzymes	Efflux pumps	Membrane-associated	Transporters	Transcriptional regulators	Molecular chaperones	Others	Kinases	Proteases	Phosphatases	Oxydoreductases	Hydrolases	Synthases	Lyases	Transferases
	ANC 4097	1	31.3	3661070-3692386	Myoviridae	Beta-lactamase OXA-23				TraR/DksA family protein														2
	RUH 134	1	37.4	580291-617726	Siphoviridae
	NIPH 146	1	41.8	3227804-3269564	Podoviridae
	NIPH 60	1	39.2	3083099-3122389	Myoviridae
	NIPH 615	1	24.4	585120-609594	Myoviridae
	P630	1	39.1	2671027-2710131	Myoviridae							DNA-binding HU protein		Protease DegS						tRNA nucleotidyltransferase
	121738	1	25.4	3953479-3978968	Unclassified				chromate resistance signal peptide protein; chromate transporter			Hemolysin activator protein
	AB_2007-09-110-01-7	1	37.7	2022958-2060737	Myoviridae					DksA-like zinc finger domain containing protein		DNA-binding HU protein
	625974	1	31.6	871223-902831	Myoviridae
	1295743	1	49.9	630697-680640	Siphoviridae			Putative lipoprotein				Protein umuD						p-Aminobenzoic acid synthase
	AB307-0294	1	52	2683493-2735445	Siphoviridae									ATP-dependent metalloprotease
	BJAB0715	1	36.1	2440229-2476427	Myoviridae							DNA-binding HU protein
	ABBL125	1	22.5	1901056-1923633	Myoviridae								Putative hybrid sensor histdine kinase
	25977_1	1	35.5	3712127-3747594	Unclassified
	21871	1	38	713559-751609	Unclassified			Putative lipoprotein
	984213	1	25.6	1199052-1224691	Myoviridae													p-Aminobenzoic acid synthase
	1058283	1	39.3	3813184-3852514	Podoviridae									Putative lon protease			GTP cyclohydrolase	5-Formyltetrahydrofolate cyclo-ligase
	1289694	1	51.8	3073544-3125404	Unclassified							Protein umuD				Probable zinc-type alcohol dehydrogenase-like protein
	1419130	1	24.2	1654603-1678878	Unclassified							Hemolysin activator protein; putative patatin-like phospholipase
	ABBL025	1	52.6	2835412-2888021	Unclassified			Outer membrane usher protein			Fimbrial chaperone protein	SH3 type 3 domain-containing protein
	AB0057	1	52.8	3311832-3364656	Unclassified			Putative lipoprotein			DnaJ-class molecular chaperone with C-terminal Zn finger domain, putative				Phosphoprotein phosphatase
	TYTH-1	1	50.3	1487176-1537572	Unclassified
	UH6507	1	35.3	2353063-2388435	Unclassified											Alkyl hydroperoxide reductase subunit F
	GTC 03329	1	62.7	2852206-2914946	Siphoviridae							Primosomal protein I		clpP protease
	IS-251	1	18.1	1319213-1337353	Myoviridae								Putative hybrid sensor histidine kinase
	NBRC 110495	1	55.3	3166811-3222124	Siphoviridae							Primosomal protein I		clpP protease
	ABBL131	1	43.8	1044424-1088321	Siphoviridae									clpP protease
	BZICU-2	1	42.3	3031958-3074317	Unclassified							Protein umuD
	42887	1	50.1	1136474-1186655	Podoviridae							LANA					GTP cyclohydrolase
	AB44444	1	36.1	2458629-2494686	Siphoviridae
	232184	1	60.4	3494820-3555267	Unclassified			Lipoprotein [Methylococcus capsulatus str. Bath]; putative lipoprotein; outer membrane usher protein			Fimbrial chaperone protein
	NIPH 329	2	52.4	2705577-2757972	Siphoviridae								Putative protein kinase		Putative serine/threonine phosphatase
			84	3913952-3998023	Siphoviridae		ATP-binding cassette (ABC) antibiotic efflux pump						Putative guanylate kinase			Thioredoxin	Nucleotide pyrophosphohydrolase	Thymidilate synthase; putative porphyrin biosynthetic protein (x2)
	NIPH 190	2	40.1	982404-1022530	Siphoviridae
			36.8	2830813-2867640	Unclassified											NuoG; alcohol dehydrogenase				Anthranilate phosphoribosyltransferase
	NIPH 2061	2	46.9	1272028-1318975	Unclassified	pmr phosphoethanolamine transferase		Outer membrane receptor protein
			53.6	2434262-2487891	Podoviridae										Phosphoprotein phosphatase
	NIPH 601	2	45.6	1576984-1622604	Siphoviridae										NinI protein		Putative cell wall-associated hydrolase
			24.4	3089322-3113796	Myoviridae
	NIPH 335	2	50.6	1014869-1065488	Siphoviridae
			39.5	2499225-2538721	Siphoviridae
	NIPH 70	2	63.5	191149-254617	Siphoviridae								Putative guanylate kinase					Putative porphyrin biosynthetic protein (x2)
			94.7	1728214-1822986	Podoviridae
	NIPH 527	2	50	975364-1025330	Siphoviridae			Putative lipoprotein									SGNH hydrolase domain-containing protein
			67.6	1517738-1585337	Podoviridae
	110912	2	51.5	903226-954849	Podoviridae	pmr phosphoethanolamine transferase		Putative lipoprotein				SH3 type 3 domain-containing protein
			41.6	3072022-3113714	Unclassified
	ABBL013	2	29.5	476005-505524	Unclassified	MCR phosphoethanolamine transferase; streptogramin vat acetyltransferase												Pyruvate synthase subunit PorA		AIPM/Hcit synthase family transferase
			62.8	1238733-1301603	Siphoviridae			Filamentous hemagglutinin outer membrane protein				Hemolysin activator protein				Peroxidase; nuoG; alcohol dehydrogenase				Anthranilate phosphoribosyltransferase;
	AB_2007-16-25-01-7	2	49.3	142998-192358	Unclassified
			38.6	3388952-3427522	Myoviridae					TraR/DksA family protein		Ankyrin repeat protein; protein umuD
	AB_TG2028	2	39.3	2853250-2892601	Myoviridae	cholramphenicol phosphotransferase						DNA-binding HU protein		Serine protease; putative protease (I) and scaffold (Z) protein
			32.1	3729788-3761900	Myoviridae					TraR/DksA family protein
	6935	2	35.7	442448-478179	Siphoviridae									clpP protease
			101.5	3126229-3227752	Siphoviridae		ATP-binding cassette (ABC) antibiotic efflux pump									Thioredoxin; ribonucleoside-diphosphate reductase beta subunit	Cell wall hydrolase SleB	Putative porphyrin biosynthetic protein (2x)
	88816	2	32.8	910215-943038	Unclassified														Putative photolyase
			39.6	1701058-1740624	Unclassified
	722310	2	38	2437373-2475385	Podoviridae
			65.7	3725796-3791585	Podoviridae			Putative lipoprotein (x2)				SH3 type 3 domain-containing protein (x2)
	796380-1375	2	73.8	3643865-3717701	Unclassified			Putative lipoprotein			Fimbrial chaperone protein						PSPase-like protein
			32.5	3787583-3820124	Unclassified			Lipoprotein										Putative glutathionylspermidine synthase
	1130196	2	33	1558309-1591327	Myoviridae			Lipoprotein
			26.2	2331839-2358080	Unclassified													Glycyl-tRNA synthetase subunit beta
	ABBL003	2	32.4	1368173-1400545	Siphoviridae			Putative lipoprotein							Phosphoprotein phosphatase		SGNH hydrolase domain-containing protein
			32.9	1619735-1652674	Unclassified							AHL-lactonase; mandelate racemase/muconate lactonizing protein								Anthranilate phosphoribosyltransferase
	AB_TG2030	2	44.7	364036-408736	Myoviridae					TraR/DksA family protein			Putative hybrid sensor histdine kinase
			39.3	604590-643941	Myoviridae	cholramphenicol phosphotransferase			Potassium voltage-gated channel subfamily A member 1 protein			DNA-binding HU protein		Serine protease			SGNH hydrolase domain-containing protein
	ABBL061	2	32.9	1906803-1939742	Siphoviridae							AHL-lactonase; mandelate racemase/muconate lactonizing protein								Anthranilate phosphoribosyltransferase
			32.6	3525111-3557732	Myoviridae					TraR/DksA family protein
	XH386	2	53	1572191-1625288	Podoviridae
			50.3	2780214-2830610	Unclassified									Membrane protease subunit
	25977_4	2	31.4	3652403-3683878	Unclassified							gp7, putative addiction module killer protein; gp6, putative addiction module antidote protein		Membrane protease subunit
			31.9	4001032-4032960	Unclassified			OmpA/MotB										Acetyltransferase, N-acetylglutamate synthase		Acetyltransferase; Putative acyltransferase; succinyl-CoA:coenzyme A transferase
	45075_4	2	31.1	2934507-2965641	Myoviridae					TraR/DksA family protein
			92.9	3973289-4066230	Unclassified				Threonine efflux protein; putative glutamine transport system permease protein; Na+/H+ antiporter NhaP; TonB dependent receptor family protein			Amylopullulanase like protein; protein umuD	Putative sensor histidine kinase					Asparaginyl t-RNA synthetase		Acetyltransferase (GNAT) family protein
	NIPH 290	3	57.2	44322-101522	Siphoviridae								Guanylate kinase					Putative porphyrin biosynthetic protein (x2)
			32.3	661890-694234	Myoviridae					TraR/DksA family protein
			50.7	842759-893460	Siphoviridae			Putative lipoprotein									SGNH hydrolase domain-containing protein
	NIPH 201	3	50.4	1546034-1596472	Unclassified
			24.8	3209540-3234387	Myoviridae
			64	4055646-4119651	Siphoviridae								Putative guanylate kinase					Putative porphyrin biosynthetic protein (x2)
	NIPH 80	3	67.3	929964-997218	Siphoviridae								Putative guanylate kinase					Putative porphyrin biosynthetic protein (x2)
			34.7	1028687-1063429	Myoviridae					TraR/DksA family protein
			80.2	2015072-2095276	Unclassified	pmr phosphoethanolamine transferase							Putative protein kinase		Putative serine/threonine phosphatase			Biotin carboxylase; biotin carboxyl carrier protein of acetyl-CoA carboxylase	3-dehydroquinate dehydratase, type II
	21072	3	52.3	313443-365722	Myoviridae											Ribonucleoside-diphosphate reductase beta subunit	Nucleotide pyrophosphohydrolase	Thymidilate synthase; putative porphyrin biosynthetic protein (2x)
			46.9	373516-420503	Siphoviridae		ATP-binding cassette (ABC) antibiotic efflux pump									Thioredoxin
			33.7	600855-634539	Siphoviridae				proline/glycine betaine transporter							Alcohol dehydrogenase				Anthranilate phosphoribosyltransferase
	OIFC137	3	29.5	1747627-1777170	Siphoviridae							AHL-lactonase; mandelate racemase/muconate lactonizing protein				Peroxidase				Anthranilate phosphoribosyltransferase
			55.4	2145120-2200558	Siphoviridae									clpP protease
			44.9	2349345-2394257	Myoviridae					TraR/DksA family protein			Putative hybrid sensor histdine kinase
	135867	3	48.7	1100108-1148825	Siphoviridae
			33.2	4491321-4524480	Unclassified	pmr phosphoethanolamine transferase	resistance-nodulation-cell division (RND) antibiotic efflux pump (x2)		Threonine efflux protein				Putative sensor histidine kinase	Zn-dependent protease with chaperone function; protease DegS		Nitroreductase-like oxidoreductase; 2,4-dienoyl-CoA reductase	Adenosine deaminase; thioesterase superfamily protein
			52.3	4551545-4603848	Unclassified		major facilitator superfamily (MFS) antibiotic efflux pump	OmpA/MotB domain-containing protein; biofilm-associated protein (x3); putative cell-surface adhesin; surface adhesion protein	TonB-dependent receptor protein		Putative DnaJ/Hsp40	RTX toxin; SH3 domain-containing protein; putative translation elongation factor EF-1 alpha							Ethanolamine ammonia-lyase, small subunit
	2011GDAB2	3	29.7	1086481-1116208	Myoviridae					TraR/DksA family protein
			62.5	1703507-1765974	Unclassified							SH3 type 3 domain-containing protein (x2); protein umuD
			40	1870145-1910133	Unclassified							Protein umuD; sec-C metal-binding protein
	72431	3	40	637351-677425	Myoviridae				Putative threonine efflux protein	Transcriptional regulator, IclR family		DNA-binding HU protein						Methionyl-tRNA synthetase
			48.3	1023575-1071906	Unclassified						GroES; chaperonin GroEL	Protein umuD								3-deoxy-D-manno-octulosonic-acid transferase
			37	3648708-3685784	Unclassified
	A144	3	37.4	352952-390389	Siphoviridae			Putative lipoprotein									SGNH hydrolase domain-containing protein; isochorismatase	2,3-Dihydroxybenzoate-AMP ligase
			40.5	3037549-3078092	Siphoviridae			Putative lipoprotein									SGNH hydrolase domain-containing protein
			39	3805235-3844284	Myoviridae	cholramphenicol phosphotransferase			Potassium voltage-gated channel subfamily A member 1 protein			G protein 2; DNA-binding HU protein					SGNH hydrolase domain-containing protein
	OIFC109	3	24.4	820039-844487	Siphoviridae							AHL-lactonase; mandelate racemase/muconate lactonizing protein				Peroxidase; nuoG; alcohol dehydrogenase		Glycyl-tRNA synthetase subunit beta		Anthranilate phosphoribosyltransferase
			50	1208137-1258228	Siphoviridae									clpP protease
			44.9	1420007-1464917	Myoviridae					TraR/DksA family protein			Putative hybrid sensor histidine kinase
	NIPH 410	4	40.5	1288481-1328996	Siphoviridae											Peroxidase; nuoG; alcohol dehydrogenase		Glycyl-tRNA synthetase subunit beta		Anthranilate phosphoribosyltransferase
			78.6	1365944-1444635	Podoviridae													p-Aminobenzoic acid synthase
			43.4	1479713-1523127	Unclassified
			38	2810953-2849002	Unclassified	pmr phosphoethanolamine transferase		Lipoprotein, putative
	NIPH 67	0
	4749	0
	99063	0
	268680	0
	426863	0
	AC29	0
	MRSN 3942	0
	Naval-57	0
	Naval-72	0
	Naval-82	0
	TG22146	0
	TG22198	0
	WC-A-92	0
	AB-1583-8	0
	25493-6	0
	45075_2	0
	45075_10	0
	541915	0
	883425	0
	1598530	0
	AB-2008-15-71	0
	AB-2008-23-01-01-7	0
	BJAB0868	0
	Canada BC-5	0
	TG27395	0
	UH592-595	0
	WC-348	0
	2011TJAB1	0
	25493_5	0
	25493_9	0
	25493_10	0
	25569_4	0
	25569_7	0
	25569_8	0
	45052_3	0
