# Supplementary material for: Genomic analysis of Acinetobacter baumannii prophages reveals remarkable diversity and suggests profound impact on bacterial virulence and fitness
Source: Sci Rep. 2018 Oct 18;8:15346. doi: 10.1038/s41598-018-33800-5 (PMC6193963; doi:10.1038/s41598-018-33800-5)
Supplement: Supplementary file 6 — Supplementary Table S5 [file 41598_2018_33800_MOESM6_ESM.xlsx]

## Sheet: Table S5
Genomic analysis of Acinetobacter baumannii prophages reveals remarkable diversity and suggests profound impact on bacterial virulence and fitness
			Ana Rita Costa, Rodrigo Monteiro, Joana Azeredo
TABLE S5 Identity matrix of whole genome sequences of 109 prophages from Acinetobacter baumannii. Identity values are presented in percentages, and darker zones indicate higher identities.
	2011GDA_1	AB200716_2	NIPH80_2	45075_4_1	ABBL061_2	ANC4097_1	1295743_1	2011GDA_2	NIPH2061_1	72431_3	1289694_1	AB307_1	NIPH329_1	NIPH335_1	NIPH335_2	ABBL025_1	42887_1	110912_1	NIPH527_2	722310_2	XH386_1	AB0057_1	1058283_1	AB200716_1	BZICU-2_1	NIPH201_1	NIPH146_1	NIPH410_3	21072_3	2011GDA_3	UH6507_1	NIPH601_1	796380-2	6935_1	110495_1	GTC03329_1	NIPH410_2	984213_1	88816_2	232184_1	NIPH80_3	NIPH410_4	ABBL013_1	25977_4_1	796380-1	88816_1	1419130_1	45075_4_2	121738_1
2011GDA_1		67.9	81.5	53.4	55	56.1	22.9	15.1	13.7	15.6	12.9	15.6	15.4	10.9	14.5	15	15.2	15.1	12.1	9.6	14.7	14.7	10.9	14.6	13.6	15.6	14.9	14.6	10.7	11.8	12	13	13.4	11.3	10.7	9.6	11.2	7.7	16.4	14.9	11.6	13.9	12.5	9.1	9.8	10.8	12.1	8.2	6.9
AB200716_2	67.9		67.1	49.3	50.6	52.3	21.9	12.4	12.2	13.2	11.8	14.2	14.2	9.5	13.2	14.3	13.9	14.3	11.3	8.6	14	13.3	9.7	12.8	12	14.6	13.3	12.6	10.3	11.9	11.4	13.1	12	11.1	8.9	8.5	9.9	6.7	14.4	12.3	9.8	11.4	11.5	8.5	9.5	10.1	12.2	8.7	6.4
NIPH80_2	81.5	67.1		55.1	56.4	55.7	24	12	12.7	14.2	12.2	14	14.2	10.1	12.7	13.8	13.7	13.9	11	9.3	13.6	13.1	9.1	13.8	12.9	14.3	12.9	12.7	10.7	11.3	11.6	12.5	12.9	11.3	9	8.6	9.5	7.1	13.5	11.4	9.6	12.1	11.9	8.9	9	10.2	12.2	8.3	6.7
45075_4_1	53.4	49.3	55.1		91.9	81.5	29.6	11.7	12.3	13.5	11.8	13.4	13.9	9.7	11.6	13.4	12.7	13.2	9.9	9.1	12.9	12.9	9.9	12.7	11.8	13.2	10.9	11.8	10.7	11.4	11.7	11.9	11.2	10.2	8.4	7.9	9.1	6.8	11.8	10.5	9.3	11.6	11.2	7	7.8	8.5	9.7	7.8	6
ABBL061_2	55	50.6	56.4	91.9		82.5	30.3	11.9	12.5	13.7	12	13.5	14	9.9	11.8	13.6	12.9	13.4	10.1	9.2	13.1	13	9.7	13.1	12.2	13.5	11.5	11.9	10.7	11.5	11.8	12.2	11.7	10.7	8.7	8.3	9.4	6.9	12.3	10.9	9.5	11.8	11.1	7.6	8.1	9	10.4	8	6.1
ANC4097_1	56.1	52.3	55.7	81.5	82.5		32.3	15.9	14.4	15.9	15.2	16.1	16.5	11	13.9	15.9	15.5	15.6	11.6	11.3	15.2	15.3	12	14.5	13.6	15.8	13.3	14.3	11.6	12.6	12.8	13.4	12.9	10.4	10.3	10.3	12.4	7.3	13.6	14.1	14.9	13.8	12.3	8.8	9	10	11.3	8.9	6.6
1295743_1	22.9	21.9	24	29.6	30.3	32.3		15.2	15.8	16.9	15.3	16.6	17.1	12.9	14.8	16.9	15.3	15.7	12.1	11.6	15.3	16.5	12.3	16.7	15.5	15.7	13.7	13.6	11.8	12.3	12.4	13.1	12.3	11.7	10	9.6	11.6	6.8	14.1	13.1	12.2	14.2	12.4	7.6	9.5	9.3	10.6	10.3	6.3
2011GDA_2	15.1	12.4	12	11.7	11.9	15.9	15.2		46.5	40.4	41.1	44.1	49.8	25.6	33.2	50.1	33.2	36.7	28.5	24	35.5	36.4	25.3	26.2	25.9	30.3	22.9	30.3	17.9	19.9	19	22.6	17.1	17.9	14.1	13.5	19.1	8.2	22.8	23.6	27.6	26.9	21.2	8.9	13.1	11	14.3	14.3	7.7
NIPH2061_1	13.7	12.2	12.7	12.3	12.5	14.4	15.8	46.5		43.4	39.6	43.4	47.3	28.9	32.3	45.3	32.7	36.4	29	25.4	31.9	37	22.8	29.3	26.8	28.5	22.4	29.1	19.7	19.3	19.3	23	18.9	15.9	13.1	12.5	16.4	9	20.6	22.4	23.9	26.3	22.1	9.8	11.6	11.6	12.7	12.9	8.1
72431_3	15.6	13.2	14.2	13.5	13.7	15.9	16.9	40.4	43.4		59.2	40.6	45.5	32.7	33.3	42.9	33.9	33.6	28	24.2	35.5	35.5	20.8	31.2	30.3	27.3	23.4	32.5	20.9	20.3	21.1	21.1	22.5	17.6	13.4	12.7	16.8	9.6	23.8	21.5	24.3	32.8	26.9	11.1	11.9	13.8	15.6	12.4	8.9
1289694_1	12.9	11.8	12.2	11.8	12	15.2	15.3	41.1	39.6	59.2		37.9	42.1	26.9	29.2	40.5	30.8	30.6	25	24.9	32	31.2	21.7	27.6	26.4	25.6	20.6	27.4	18.5	17.4	17.2	18.7	19.3	17.7	13.9	13.3	18	8.3	23.4	20	25.8	27	26.5	11.1	11.2	11.9	13.1	12.9	8.3
AB307_1	15.6	14.2	14	13.4	13.5	16.1	16.6	44.1	43.4	40.6	37.9		60.9	29.1	41.8	48.8	49.7	45.7	35.1	24.4	41.4	41.5	28.3	33.3	30.7	35	26.7	31.7	20.2	25.9	24.2	27.7	21.4	18.2	16	15.4	23.1	9.8	28.7	25.7	28.9	28.8	23.8	11.3	13.9	13.1	15.2	15.3	9.2
NIPH329_1	15.4	14.2	14.2	13.9	14	16.5	17.1	49.8	47.3	45.5	42.1	60.9		31.4	41.2	55.3	43.6	46	34.4	26.2	45.2	41.8	27.6	36.1	33.6	37.4	25.8	31.8	21.5	26	23.9	29.1	21.6	18.2	15.9	15.3	22.3	9.8	28.5	27.4	33.1	29.8	24.9	10.5	13.9	12.4	14.6	15.3	8.9
NIPH335_1	10.9	9.5	10.1	9.7	9.9	11	12.9	25.6	28.9	32.7	26.9	29.1	31.4		38.9	28.7	23.8	24	19.6	19	25.4	26.7	16.5	24.7	23.9	18.8	16.3	23.6	15.3	15.2	15.5	15.5	17.2	12.3	10.2	9.7	12.7	6.8	15.9	15.8	18	22.5	18.7	8.4	9	9.7	9.9	9.9	6.4
NIPH335_2	14.5	13.2	12.7	11.6	11.8	13.9	14.8	33.2	32.3	33.3	29.2	41.8	41.2	38.9		43.1	32.2	33.8	25	17.2	41	33.5	31.6	24.9	23.1	28.1	29.4	30.2	16.4	24.6	21	24.3	16.4	12.9	12.3	11.6	19.2	8.1	28.3	22.4	26.1	23.8	27.1	6.9	12.2	9.5	12.1	12	7.4
ABBL025_1	15	14.3	13.8	13.4	13.6	15.9	16.9	50.1	45.3	42.9	40.5	48.8	55.3	28.7	43.1		38.9	43.2	29.9	25.9	47.9	39.8	27.9	29.9	29.2	35	25.8	32.5	20.9	27	23.9	27.6	20.3	18.3	16	15.5	23.5	9.6	29.7	25.9	32.2	29.9	26.1	10.2	13.5	12.3	14.5	15.2	8.6
42887_1	15.2	13.9	13.7	12.7	12.9	15.5	15.3	33.2	32.7	33.9	30.8	49.7	43.6	23.8	32.2	38.9		66.7	42.8	35.4	47	38.3	39.5	24.6	26.9	38.1	31.9	32.5	20.6	27.1	26.4	27.3	22.7	19.4	16.9	16.1	24.4	10.5	35.8	23.3	25.3	24.6	23.9	11.8	13.4	13.2	15.5	14	9
110912_1	15.1	14.3	13.9	13.2	13.4	15.6	15.7	36.7	36.4	33.6	30.6	45.7	46	24	33.8	43.2	66.7		40.3	38.6	49	42.2	33.6	27.3	26.3	41.8	32.9	33.3	21.2	28	27	31.7	21.1	19.3	16.6	16	24.9	10.3	36.1	25.7	26.7	26.3	23.4	10.6	14.1	12.4	14.8	15	8.9
NIPH527_2	12.1	11.3	11	9.9	10.1	11.6	12.1	28.5	29	28	25	35.1	34.4	19.6	25	29.9	42.8	40.3		23	33.1	32.9	27.3	18	19.2	29.5	28.6	27.5	15.1	17.2	16.4	20.2	15.8	14.2	12.3	11.8	17.8	8	24.5	20	20.7	20.9	18.2	8.1	11.7	10.2	11.4	11.1	6.6
722310_2	9.6	8.6	9.3	9.1	9.2	11.3	11.6	24	25.4	24.2	24.9	24.4	26.2	19	17.2	25.9	35.4	38.6	23		31.3	30.6	25.8	19.9	20.5	23.6	18.7	21	16.7	14.3	14.7	15.5	17.2	15	12.2	11.8	17.6	7.1	28.1	14.8	18.5	18	19.4	9.3	8.7	9.4	8.9	11.8	6.6
XH386_1	14.7	14	13.6	12.9	13.1	15.2	15.3	35.5	31.9	35.5	32	41.4	45.2	25.4	41	47.9	47	49	33.1	31.3		36.9	34	26.1	28.9	40	29.6	32.8	20	27.4	23.9	28.9	20.2	18.3	16.9	16.1	26.3	10.1	36.7	24.2	29.5	27.4	24.1	9.9	13.8	12.2	14.3	13.7	8.4
AB0057_1	14.7	13.3	13.1	12.9	13	15.3	16.5	36.4	37	35.5	31.2	41.5	41.8	26.7	33.5	39.8	38.3	42.2	32.9	30.6	36.9		26.6	27.4	24.9	28.8	27.3	34.7	19.7	21.8	20.8	23.7	19.1	15.7	13.1	12.6	17.5	8.5	22.4	21.5	22.9	24.2	21.8	8.9	12.7	11.1	14	13.5	7.7
1058283_1	10.9	9.7	9.1	9.9	9.7	12	12.3	25.3	22.8	20.8	21.7	28.3	27.6	16.5	31.6	27.9	39.5	33.6	27.3	25.8	34	26.6		15.9	15.4	28.7	30.4	22.5	14.4	17.7	16.4	17.9	12.8	11.7	10.7	10.7	19.1	7.3	25.4	17.5	21.5	17.2	20.8	4.3	9.8	6.6	8.3	10.2	5.9
AB200716_1	14.6	12.8	13.8	12.7	13.1	14.5	16.7	26.2	29.3	31.2	27.6	33.3	36.1	24.7	24.9	29.9	24.6	27.3	18	19.9	26.1	27.4	15.9		61.2	37.2	24.6	20.6	20.1	17.6	18.2	18.9	36.5	21.1	16.1	14.1	16.7	8.7	27.2	21.3	16.8	20.5	18.9	14.1	12.3	15.7	16.8	11.9	8.4
BZICU-2_1	13.6	12	12.9	11.8	12.2	13.6	15.5	25.9	26.8	30.3	26.4	30.7	33.6	23.9	23.1	29.2	26.9	26.3	19.2	20.5	28.9	24.9	15.4	61.2		34.6	23.8	18.8	18.2	16.7	17.2	17.8	35.9	20.4	15.9	15.3	18.5	9.5	28.2	24.2	19	24.9	18.1	18	14	19.6	19.3	13.1	9.7
NIPH201_1	15.6	14.6	14.3	13.2	13.5	15.8	15.7	30.3	28.5	27.3	25.6	35	37.4	18.8	28.1	35	38.1	41.8	29.5	23.6	40	28.8	28.7	37.2	34.6		35.7	25.5	19.2	24.3	22.8	32.6	28.2	26	20.7	19.8	28.4	11.9	42	32.8	25.4	24.4	19.7	14.5	16.5	16.6	20.5	14.9	9.1
NIPH146_1	14.9	13.3	12.9	10.9	11.5	13.3	13.7	22.9	22.4	23.4	20.6	26.7	25.8	16.3	29.4	25.8	31.9	32.9	28.6	18.7	29.6	27.3	30.4	24.6	23.8	35.7		26	14.8	18.7	18	20.5	21.2	17.4	13.6	12.9	19.9	8.7	33.8	22.4	18	19.2	22.7	9.5	13.3	12.4	16.7	11.1	7.2
NIPH410_3	14.6	12.6	12.7	11.8	11.9	14.3	13.6	30.3	29.1	32.5	27.4	31.7	31.8	23.6	30.2	32.5	32.5	33.3	27.5	21	32.8	34.7	22.5	20.6	18.8	25.5	26		19.1	19.5	19	20.4	21.9	15.3	12.7	11.8	15.5	8.8	21.3	18	19.9	22.9	27.5	8.5	12	11	14.1	10.5	7.3
21072_3	10.7	10.3	10.7	10.7	10.7	11.6	11.8	17.9	19.7	20.9	18.5	20.2	21.5	15.3	16.4	20.9	20.6	21.2	15.1	16.7	20	19.7	14.4	20.1	18.2	19.2	14.8	19.1		15.1	15.2	16.2	17.1	12.3	9.9	9.8	11.5	7.5	14.8	12.8	12.8	15.4	15.6	9.3	8.8	10.1	11	9	7.3
2011GDA_3	11.8	11.9	11.3	11.4	11.5	12.6	12.3	19.9	19.3	20.3	17.4	25.9	26	15.2	24.6	27	27.1	28	17.2	14.3	27.4	21.8	17.7	17.6	16.7	24.3	18.7	19.5	15.1		76.4	53.8	15.2	13.1	12.7	12	17.4	8.1	22.3	16.8	17.1	16.4	16.7	7.7	10.5	9.2	10.7	10.7	7
UH6507_1	12	11.4	11.6	11.7	11.8	12.8	12.4	19	19.3	21.1	17.2	24.2	23.9	15.5	21	23.9	26.4	27	16.4	14.7	23.9	20.8	16.4	18.2	17.2	22.8	18	19	15.2	76.4		53.1	15.9	13.2	12	11.2	15.1	8.2	19.4	15.6	15.5	16.9	16.6	7.7	9.8	9.3	10.6	10.2	7
NIPH601_1	13	13.1	12.5	11.9	12.2	13.4	13.1	22.6	23	21.1	18.7	27.7	29.1	15.5	24.3	27.6	27.3	31.7	20.2	15.5	28.9	23.7	17.9	18.9	17.8	32.6	20.5	20.4	16.2	53.8	53.1		16.7	14.7	13.5	13	17.6	8.9	23.9	21	18.6	17.8	16.8	8.7	11.6	10.2	12.1	12.1	7.5
796380-2	13.4	12	12.9	11.2	11.7	12.9	12.3	17.1	18.9	22.5	19.3	21.4	21.6	17.2	16.4	20.3	22.7	21.1	15.8	17.2	20.2	19.1	12.8	36.5	35.9	28.2	21.2	21.9	17.1	15.2	15.9	16.7		18.4	13.9	13.2	15	8.9	23.1	19.9	13.4	18.1	17.4	18.8	12.3	18.9	20.3	9.9	9.3
6935_1	11.3	11.1	11.3	10.2	10.7	10.4	11.7	17.9	15.9	17.6	17.7	18.2	18.2	12.3	12.9	18.3	19.4	19.3	14.2	15	18.3	15.7	11.7	21.1	20.4	26	17.4	15.3	12.3	13.1	13.2	14.7	18.4		91.5	91.5	56.4	24.5	33.4	27.2	20.5	19.6	11.7	14.3	12.6	15.2	16.6	10.8	7.5
110495_1	10.7	8.9	9	8.4	8.7	10.3	10	14.1	13.1	13.4	13.9	16	15.9	10.2	12.3	16	16.9	16.6	12.3	12.2	16.9	13.1	10.7	16.1	15.9	20.7	13.6	12.7	9.9	12.7	12	13.5	13.9	91.5		100	43.1	19.4	24.9	22.9	19.9	16.5	10.3	11.1	11.2	11.8	15.4	10.3	6.3
GTC03329_1	9.6	8.5	8.6	7.9	8.3	10.3	9.6	13.5	12.5	12.7	13.3	15.4	15.3	9.7	11.6	15.5	16.1	16	11.8	11.8	16.1	12.6	10.7	14.1	15.3	19.8	12.9	11.8	9.8	12	11.2	13	13.2	91.5	100		42.4	18	24.9	21.9	19.7	15.4	10.3	10.9	10.6	11.1	13.6	10.3	6.3
NIPH410_2	11.2	9.9	9.5	9.1	9.4	12.4	11.6	19.1	16.4	16.8	18	23.1	22.3	12.7	19.2	23.5	24.4	24.9	17.8	17.6	26.3	17.5	19.1	16.7	18.5	28.4	19.9	15.5	11.5	17.4	15.1	17.6	15	56.4	43.1	42.4		16.2	42.1	30.7	31.6	20.4	14.7	10.8	12.1	11.3	14.6	13.2	6.7
984213_1	7.7	6.7	7.1	6.8	6.9	7.3	6.8	8.2	9	9.6	8.3	9.8	9.8	6.8	8.1	9.6	10.5	10.3	8	7.1	10.1	8.5	7.3	8.7	9.5	11.9	8.7	8.8	7.5	8.1	8.2	8.9	8.9	24.5	19.4	18	16.2		13.9	12.9	9.4	11.4	7.1	6.8	6.2	7.5	8.6	5.8	5.1
88816_2	16.4	14.4	13.5	11.8	12.3	13.6	14.1	22.8	20.6	23.8	23.4	28.7	28.5	15.9	28.3	29.7	35.8	36.1	24.5	28.1	36.7	22.4	25.4	27.2	28.2	42	33.8	21.3	14.8	22.3	19.4	23.9	23.1	33.4	24.9	24.9	42.1	13.9		39.7	27.6	24.4	18.9	14	15.1	16.2	22.5	15	8.4
232184_1	14.9	12.3	11.4	10.5	10.9	14.1	13.1	23.6	22.4	21.5	20	25.7	27.4	15.8	22.4	25.9	23.3	25.7	20	14.8	24.2	21.5	17.5	21.3	24.2	32.8	22.4	18	12.8	16.8	15.6	21	19.9	27.2	22.9	21.9	30.7	12.9	39.7		29.4	27.1	15.6	11.8	14	13.4	18.3	13	7.2
NIPH80_3	11.6	9.8	9.6	9.3	9.5	14.9	12.2	27.6	23.9	24.3	25.8	28.9	33.1	18	26.1	32.2	25.3	26.7	20.7	18.5	29.5	22.9	21.5	16.8	19	25.4	18	19.9	12.8	17.1	15.5	18.6	13.4	20.5	19.9	19.7	31.6	9.4	27.6	29.4		38.4	20.5	8.5	11.1	9	11.1	13.3	6.5
NIPH410_4	13.9	11.4	12.1	11.6	11.8	13.8	14.2	26.9	26.3	32.8	27	28.8	29.8	22.5	23.8	29.9	24.6	26.3	20.9	18	27.4	24.2	17.2	20.5	24.9	24.4	19.2	22.9	15.4	16.4	16.9	17.8	18.1	19.6	16.5	15.4	20.4	11.4	24.4	27.1	38.4		22.2	9.5	10.7	11.7	13.7	11.5	8
ABBL013_1	12.5	11.5	11.9	11.2	11.1	12.3	12.4	21.2	22.1	26.9	26.5	23.8	24.9	18.7	27.1	26.1	23.9	23.4	18.2	19.4	24.1	21.8	20.8	18.9	18.1	19.7	22.7	27.5	15.6	16.7	16.6	16.8	17.4	11.7	10.3	10.3	14.7	7.1	18.9	15.6	20.5	22.2		8	9.2	9.8	11.5	9.1	6.6
25977_4_1	9.1	8.5	8.9	7	7.6	8.8	7.6	8.9	9.8	11.1	11.1	11.3	10.5	8.4	6.9	10.2	11.8	10.6	8.1	9.3	9.9	8.9	4.3	14.1	18	14.5	9.5	8.5	9.3	7.7	7.7	8.7	18.8	14.3	11.1	10.9	10.8	6.8	14	11.8	8.5	9.5	8		29.4	44.7	38.8	11.8	12.6
796380-1	9.8	9.5	9	7.8	8.1	9	9.5	13.1	11.6	11.9	11.2	13.9	13.9	9	12.2	13.5	13.4	14.1	11.7	8.7	13.8	12.7	9.8	12.3	14	16.5	13.3	12	8.8	10.5	9.8	11.6	12.3	12.6	11.2	10.6	12.1	6.2	15.1	14	11.1	10.7	9.2	29.4		31.5	30.7	17	9.3
88816_1	10.8	10.1	10.2	8.5	9	10	9.3	11	11.6	13.8	11.9	13.1	12.4	9.7	9.5	12.3	13.2	12.4	10.2	9.4	12.2	11.1	6.6	15.7	19.6	16.6	12.4	11	10.1	9.2	9.3	10.2	18.9	15.2	11.8	11.1	11.3	7.5	16.2	13.4	9	11.7	9.8	44.7	31.5		52.1	12.3	12.6
1419130_1	12.1	12.2	12.2	9.7	10.4	11.3	10.6	14.3	12.7	15.6	13.1	15.2	14.6	9.9	12.1	14.5	15.5	14.8	11.4	8.9	14.3	14	8.3	16.8	19.3	20.5	16.7	14.1	11	10.7	10.6	12.1	20.3	16.6	15.4	13.6	14.6	8.6	22.5	18.3	11.1	13.7	11.5	38.8	30.7	52.1		11.5	12.6
45075_4_2	8.2	8.7	8.3	7.8	8	8.9	10.3	14.3	12.9	12.4	12.9	15.3	15.3	9.9	12	15.2	14	15	11.1	11.8	13.7	13.5	10.2	11.9	13.1	14.9	11.1	10.5	9	10.7	10.2	12.1	9.9	10.8	10.3	10.3	13.2	5.8	15	13	13.3	11.5	9.1	11.8	17	12.3	11.5		16
121738_1	6.9	6.4	6.7	6	6.1	6.6	6.3	7.7	8.1	8.9	8.3	9.2	8.9	6.4	7.4	8.6	9	8.9	6.6	6.6	8.4	7.7	5.9	8.4	9.7	9.1	7.2	7.3	7.3	7	7	7.5	9.3	7.5	6.3	6.3	6.7	5.1	8.4	7.2	6.5	8	6.6	12.6	9.3	12.6	12.6	16
ABTG2028_2	7.8	7.8	8.1	7.5	7.7	8.4	8.9	12.1	10.8	11.2	11.9	12.9	12.5	7.9	8.8	12.3	13	12.7	8.8	9.4	11.6	10.8	8.7	11.1	12.7	13.2	10	10	9.3	9.4	9.1	10	12.2	10.4	10.4	10.3	11.6	6.6	13.5	11.3	10.9	10.3	9.4	16.4	13	15.4	14.6	21.2	22.3
ABTG2030_1	8.7	8.6	8.4	8	8.1	9	8.9	11.8	11.2	11.3	11.6	13.3	13.1	8.2	10.7	13.2	12.9	13.4	9.8	9.5	12.2	11.5	9.7	11.9	11.9	13.5	10.6	10.4	9.2	10.2	9.8	11	10.3	10.6	9.4	9.3	10.6	6.3	13	10.8	10.3	10.2	9.3	13.1	14.5	13.8	14.9	23.2	20.2
IS-251_1	10.2	9.5	9.9	8.6	8.8	9.2	10.1	15	12.6	14.5	15.3	15.9	15.2	14.3	14.3	15	14.9	14.3	9.8	12.8	14.4	13.2	11.8	15.4	16	14.5	15	12.8	9.8	10.7	10.7	10.7	12.9	11.1	11.1	11.1	14.1	6.7	14	13.4	14.1	13.1	12	14.8	13.5	16.8	17.1	20	23
OIFC109_3	8.5	8.6	8.3	7.9	8	8.9	8.8	11.6	11	11.1	11.5	13.1	12.9	8.1	10.7	13	12.8	13.2	9.6	9.4	12	11.4	9.8	11.7	11.7	13.3	10.6	10.3	9.1	10.1	9.7	10.9	10	10.2	9.1	9.1	10.3	6.2	12.9	10.7	10.2	10.1	9.3	12.6	14.2	13.4	14.2	22.5	19.4
OIFC137_3	8.5	8.6	8.3	7.9	8	8.9	8.8	11.6	11	11.1	11.5	13.1	12.9	8.1	10.7	13	12.8	13.2	9.6	9.4	12	11.4	9.8	11.7	11.7	13.3	10.6	10.3	9.1	10.1	9.7	10.9	10	10.2	9.1	9.1	10.3	6.2	12.9	10.7	10.2	10.1	9.3	12.6	14.2	13.3	14.2	22.5	19.4
outgroup	6.8	7.3	7	6.2	6.4	7.1	8.3	11.6	9.6	8.9	10.3	11.6	11.8	7.7	9	11.8	10.9	11.6	9.3	9.8	11.2	10.4	8.2	8.9	9.7	11.7	8.8	8.9	7.4	8.4	7.8	9.5	7.9	8.9	9	9.1	11.4	4.7	11.1	10.4	11.2	8.5	7.4	9.5	17	10.1	9.2	30.1	9
ABBL125_1	7.2	6	6.7	5.9	5.9	6.6	6.3	6.9	7.6	9.5	8	8	8	6.8	6.8	7.8	8.2	8	6.2	6.5	7.8	7	5.2	9.1	9.5	8	6.8	7.3	7	6.5	6.9	6.5	9.7	7.3	5.6	5.3	5.5	4.6	7.5	6.3	5.4	7.6	7.7	12.3	8.9	12.8	14.2	10.5	15.3
21871_1	13.6	12.8	13.1	11.6	12	13.1	13.2	15.3	16.7	18.8	15.8	18.5	18.1	13.8	15.2	17.8	18.6	18.7	14.3	12.6	18.1	16.5	12.5	21.3	24.4	24.7	18.4	16	14.4	15.2	15.4	16.1	28.3	18.6	14.2	13.1	14.2	9.4	22.3	17.8	12.2	16.4	15.1	16.3	15	19.4	21.9	11.1	8.9
25977_4_2	12.8	11.9	12.2	11	11.3	12.4	11.9	13.8	15.1	18.3	14.6	16.1	16.4	13.1	15.2	16	16.6	16.5	12.8	11.2	16.2	15.3	11.7	14.3	15.9	16.4	14.8	15.3	13.2	13.4	13.8	14.4	16.1	13.8	10.9	9.9	11.3	8.6	16.3	13	11	14.9	15	10.3	10.2	11.9	13.8	9.1	7.8
NIPH190_1	13.6	13.1	13.2	12	12.4	13.4	13.8	18	18.6	21.7	18.5	21.1	20.8	15.9	18.9	20.9	21.3	21.2	16	14.1	20	19.4	14.8	22	21.7	21.7	20.7	21	15.1	15.9	15.6	17.2	22.8	15.1	12.3	11.8	14	8.7	20.2	16.5	14	17.1	18.8	11	11.4	12.5	14.4	10.7	8
135867_1	10	9.9	10.3	9.4	9.7	10.4	10.9	13.3	12.4	12.7	12.5	13.8	14	9.4	10.5	13.6	13.5	13.6	10.4	10.8	12.9	12.3	10	12.4	13.1	14.3	11	11.2	10.8	10.7	10.6	11.7	11.8	11.6	11.1	10.7	12.6	6.9	14.4	12.7	12.2	11.3	10.4	10.4	9.7	10.9	11.9	9.8	6.6
AB44444_1	12.4	10.9	11.5	10.1	10.5	11.4	11.2	11.8	12.4	13.7	11.5	13.3	13.6	9.8	12.7	13.4	13.1	13.6	10.8	9	13.1	12.5	10.2	12.6	12.4	13.7	13	12.2	10.5	11	11.2	11.8	12	11	8.8	8.1	9.1	6.4	13.4	10.9	9.2	11.2	11.7	9	9.6	10.9	13.9	8	6.2
ABBL131_1	12.8	11.4	10.9	9.6	10	11.9	10.9	13.2	12.6	12.7	12	14.3	14.2	9.4	14.4	14.5	14.2	14.6	11.8	8.9	14.4	13.3	12.3	12.1	11.2	15.1	13.9	13.4	10.3	11.8	11.2	13	10.9	11	9.3	9.2	10.8	6.7	14.1	12.7	11.6	11.3	11.5	7.6	10.6	9.5	13.5	8.6	5.9
RUH134_1	11.9	11.5	11.9	10.6	11	11.8	11.8	15	14	14.1	13.2	15.7	15.6	10.3	14.1	15.2	15.2	15.4	11.8	10.2	14.5	14	13	12.4	13.5	16	14.1	13.4	11.6	12	12	13.1	12.9	11	10.7	10	12	7.2	15.2	13.9	12.8	12.8	12.9	9.5	10.3	10.6	12.6	8.9	6.9
OIFC109_2	11.2	11.1	11.2	10.3	10.6	12.3	11.6	14.5	13.7	13.3	13.9	15.8	15.9	9.8	13.2	15.9	15.7	15.9	12	11.1	15.1	14.3	13	12.4	13.1	16.2	13.5	13.1	11.6	12.4	12	13.6	11.9	11.7	11.2	11	13.5	6.8	15.4	13.6	14.5	11.9	12.5	9.7	10.6	10.2	12.2	10.2	6.7
OIFC137_2	12.8	11	10.2	9.4	9.7	12.3	10.9	14.3	12.9	12.2	12.7	15.2	14.9	9.2	13.5	15.3	14.9	15.2	11.9	10	15.3	14	12.3	12.1	11.4	16	13.2	13.5	10.3	12.4	11.5	13.5	10.4	11.7	10.5	10.5	13.2	6.7	13.8	14	13.9	11.4	10.7	7.8	11.1	9.3	13.9	9.6	5.8
ABBL003_2	11.4	10.6	11	10	10.4	11.3	10.6	12.1	13.1	13.9	12.5	13.3	13.4	10.2	10.6	13.2	13.2	13.1	10.2	10	12.5	12.2	9	12.1	13.5	13.9	11.3	11.5	11.3	10.3	10.4	11.6	13.2	10.8	10	9.4	10.8	7.2	12.1	12.5	11.1	12.7	11	9.9	9	10.5	11.8	8.3	7.4
ABBL061_1	11.4	10.6	11	10	10.4	11.3	10.6	12.1	13.1	13.9	12.5	13.3	13.4	10.2	10.6	13.2	13.2	13.1	10.2	10	12.5	12.2	9	12.1	13.5	13.9	11.3	11.5	11.3	10.3	10.4	11.6	13.2	10.8	10	9.4	10.8	7.2	12.1	12.5	11.1	12.7	11	9.9	9	10.5	11.8	8.3	7.4
ABBL013_2	8.9	9	8.7	8	8.3	10.3	9.3	12.3	11.1	10.3	11.8	13.4	13.2	7.8	10.1	13.4	12.5	12.7	9.8	10.1	12.5	11.3	10.8	9.7	10.6	13.3	10	10.1	9.3	9.9	9.1	11	9.6	10.7	9.5	9.4	11.7	5.8	13.5	11	12	9.6	9.9	8.5	8.9	8.4	9.3	9.9	6.1
NIPH410_1	10.7	9.9	10.3	9.3	9.7	11	10.2	12	12.4	12.3	12.1	13.6	13.8	8.9	11.3	13.6	13	13.4	10.1	9.6	12.9	12.2	10.3	11	12	13.8	11.5	11.1	10.5	10.4	10.1	11.6	11.5	10.2	8.7	8.5	10.1	6.3	12.7	10.7	10.4	10.6	11.3	9.1	8.8	9.4	11.2	8.5	6.7
OIFC109_1	11.8	11.2	11.7	10.7	11.1	11.4	11.3	13	13.4	14	12.4	14.5	14.5	10.1	12.1	14.2	14.2	14.2	10.8	9.6	13.8	13.3	10.4	11.6	12.9	15	12.5	12.8	11.5	11.4	11.6	12.4	12.9	10.8	10.3	9.4	11.3	7	13.3	12.9	11.4	12.6	11.5	9.3	9.6	10.3	12	8.4	7.1
OIFC137_1	11.8	10.4	11.5	10.5	10.9	11.4	11.1	11.6	12.9	13.7	12.1	13.6	13.8	10.1	11.1	13.4	12.9	13.4	10.2	9.6	12.7	12.3	9.3	11.5	12.8	13.7	11.6	11.6	11.2	10.7	11.2	11.5	12.8	10.8	8.6	8	9	6.5	12.2	10.2	9.1	11.6	11.1	9.2	8.8	10.1	12	8	6.9
A144_1	11.2	10	10.5	9.4	9.8	11.3	11	11.8	12.6	13.8	12.2	13.5	13.3	10.2	11.4	13.2	13.7	13.5	10.1	9.6	13.3	12.6	10.2	11.5	12.8	13.7	11.8	11.8	10.6	11	11.2	11.6	12.2	10.8	8.9	8.5	9.2	6.3	12.3	10.6	9.5	11.6	11.5	9	8.8	10	11.4	8.2	6.8
NIPH290_3	11.1	10.4	10.4	9.4	9.8	10.9	11.3	13.1	12.6	12.6	12.9	14.4	14.4	9.2	12.7	14.5	14.2	14.7	11.3	9.7	14.1	14.1	11.5	11.7	11.1	14.8	13	12.6	9.9	11.7	11.5	12.9	10.3	10.3	9.2	9.2	10.4	6	12.4	11.8	11.7	10.7	10.8	7.4	9.9	8.7	11.9	8.9	5.8
NIPH527_1	11.1	10.4	10.5	9.4	9.8	10.9	11.3	13.1	12.7	12.7	13	14.5	14.5	9.3	12.8	14.6	14.3	14.8	11.3	9.8	14.2	14.1	11.6	11.8	11.2	14.9	13.1	12.7	10	11.8	11.7	12.9	10.4	10.4	9.2	9.2	10.4	6.1	12.5	11.9	11.7	10.9	10.9	7.5	10	8.7	11.9	8.9	5.9
A144_2	11.7	10.6	10.9	9.9	10.3	11.6	11.6	12.7	13.1	13.9	13.3	14.4	14.3	10.2	12.6	14.4	14.5	14.5	10.9	10.1	14.3	13.9	11.2	13	12.4	14.8	12.9	12.8	10.7	11.9	12.1	12.9	11.9	11	9.3	9.2	10.1	6.5	12.7	11.5	11	11.8	11.6	8.5	9.6	9.7	11.9	8.7	6.5
ABBL003_1	11.1	9.4	10.4	9.2	9.7	10.7	10.5	10.7	12.4	14.6	12.1	12.3	12.1	11	9.9	11.9	12.8	12.2	9.2	10.1	12.2	11.6	8.3	13.8	13.5	12.2	10.3	10.8	10.5	10.2	11	10.3	12.8	10.8	8.4	7.9	8.4	6.3	11.2	9.7	8.5	11.9	11.2	9.4	8.1	10.4	11.4	7.4	6.6
6935_2	10.6	8.6	7.8	7.2	7.3	10.1	9.3	14.2	11	10	10.5	14.2	14.1	7.8	13.1	14.2	14	14.5	12	8.4	14.4	13.6	12.8	9.2	8.9	14.2	12.7	12.1	7.9	11.2	9.9	12.4	7.8	10.6	10.1	9.8	13.4	5.4	13	13.9	13.9	9.7	9.2	5	10.5	6.5	11.3	9.8	4.5
NIPH290_1	11.1	11.4	11.4	9.9	10.4	11.3	13.3	15.7	14.2	15.6	15.1	16.8	16.5	12.1	12.1	16	17.1	16.9	13.1	13	16.4	15.7	11	15.7	15.9	16.7	13.5	13.8	11.7	12.1	11.8	13.5	14.9	13.1	12.7	12.3	14.2	7.3	17.2	14.5	13.6	13.4	12	11.4	11.7	12.2	11.5	12.6	7.8
1130196_2	8.9	8.2	8.4	7.9	8.2	8.9	8.6	9.1	9.9	11.6	9.8	10.3	10.7	8.7	9.8	10.3	10.6	10.5	8.2	8.2	10.8	9.7	8	11.1	10.4	10.5	9.2	10	8.9	8.7	9	9	10.3	8.8	7	6.7	7.2	5.7	9.9	8.2	7.3	9.5	10.1	7.4	6.6	8.6	9.4	6.3	5.7
21072_2	12.9	11	10.3	10.3	10.4	13.4	13.4	15.8	14.6	14.3	14.8	17.4	17.6	13.3	17.4	17.4	17.4	17.6	13.4	13.8	18.4	15.8	16.2	12.8	12.7	17.8	16.2	15.1	11.3	13.9	13	15.1	9.9	12.3	12.1	12.1	16.8	7.1	14.9	15.4	17	13.5	14.9	4.7	11.2	7.4	11.3	13.2	5.7
NIPH201_3	13.2	13.2	12.8	11.2	11.6	12.5	14.2	16.4	15.6	16.6	16.8	18.5	18.3	12.5	15	18.3	18.3	18.5	14.7	14.2	18	16.8	11.9	16.4	16.2	19	15.5	15.8	12.5	14.1	13.6	15.7	14.7	13.6	13.2	13.2	16.6	7.5	17.1	16	17.3	14.8	13.2	10.2	13.1	11.8	13.7	13.5	7.1
NIPH329_2	12	11.4	11	9.7	10.1	12.4	12.6	15.1	13.9	14.1	14.3	16.8	16.6	11	13.7	16.2	16.6	16.7	13.4	12.5	16.7	15.2	11.8	14.5	14.3	17.5	13.8	14	11.2	12.7	12	14.5	13	13.6	12.9	12.5	15.1	7.1	15.9	14.7	14.9	12.9	12.3	9.3	11.8	10.2	11.9	12.6	6.7
NIPH70_1	13.3	13.3	12.8	11.2	11.7	12.6	14.3	16.5	15.7	16.7	16.9	18.6	18.5	12.6	15.1	18.4	18.4	18.6	14.7	14.3	18.1	16.9	12	16.5	16.3	19.1	15.6	15.8	12.6	14.1	13.6	15.7	14.9	13.6	13.2	13.2	16.7	7.5	17.2	16.1	17.3	14.9	13.2	10.2	13.1	11.8	13.8	13.5	7.1
NIPH80_1	12.6	12.8	12.7	11.2	11.6	12.4	14.1	15.9	15.2	16.1	15.5	17.7	17.8	12.4	13.9	17.4	17.8	17.9	14.2	13.3	17.3	16.4	11.8	16.4	16	18.5	14.6	14.9	12.5	13.5	13.3	15.3	14.8	13.5	13.1	12.7	15.6	7.4	17	15.9	15.4	14.4	13.2	10.5	12.6	11.7	13.1	13.3	7.3
25977_1_1	8.5	8.3	8.7	7.4	7.9	9.3	7.8	11.7	11.2	12.8	14.2	13.9	13.9	10.1	7.8	13	14.1	12.8	9	12.9	12.6	11.1	5.3	21.2	26	19.7	11.9	10.1	10.5	8.8	8.8	10	35	14.7	13.2	12.9	14.8	7	17.5	16.6	12.9	11.5	10	20.5	9.1	17.2	16.1	9	7.9
110912_2	12.3	11.6	12.4	11.3	11.7	12.4	12.5	12.1	12.8	13.9	12.5	13.5	13.8	10.4	11.3	13.7	13.8	13.9	11	10.6	13.5	12.9	9.8	14.2	13.5	14.7	11.9	12.1	11.4	11.5	11.6	12.4	12.9	11.5	9.4	9	9.9	6.7	12.7	10.9	9.7	11.6	11.4	9.3	9.5	10.5	12.3	8.7	6.6
NIPH190_2	11.8	11.3	11.8	10.7	11.1	11.8	11.3	10.8	11.7	12.3	11.1	12.2	12.5	9	10.3	12.2	12.3	12.5	9.8	9.1	12	11.6	8.5	12.8	11.9	13.2	11	11.1	10.3	10.3	10.6	11.3	11.8	11	8.9	8.5	9	6.6	11.4	9.9	8.7	10.8	10.5	8.5	8.5	9.7	11.7	7.8	6.1
TYTH-1_1	12.6	12	12.6	11.7	12	12.8	13.4	12.7	13.2	13.5	12.5	14.2	14.5	10.4	12.1	14.2	13.9	14.5	11.5	10.4	13.8	13.4	10.3	14	13.2	15.1	12.4	12.7	11.3	11.7	11.8	12.8	12.2	12	10.2	9.8	10.8	7	13.1	11.5	10.5	11.9	11.4	8.9	10.5	10.5	13.2	9.4	6.4
XH386_2	12.6	12	12.6	11.7	12	12.8	13.4	12.7	13.2	13.5	12.5	14.2	14.5	10.4	12.1	14.2	13.9	14.5	11.5	10.4	13.8	13.4	10.3	14	13.2	15.1	12.4	12.7	11.3	11.7	11.8	12.8	12.2	12	10.2	9.8	10.8	7	13.1	11.5	10.5	11.9	11.4	8.9	10.5	10.5	13.2	9.4	6.4
722310_1	11.4	10.7	11.1	10.3	10.5	11.3	11.2	10.7	11.3	12.3	10.6	11.8	12.2	9	11	12	11.9	12.1	9.8	8.4	12	11.4	9.7	11.8	10.9	12.4	11.3	11.5	9.9	10.4	10.4	11	9.9	10	8.3	7.7	8.5	6.1	11.1	9.6	8.6	10.5	10.7	6.6	8.6	8.7	10.2	7.3	5.3
21072_1	14	13.4	13.7	12.2	12.7	13.6	14.4	13.1	13.6	14.7	12.9	14.5	14.9	11.5	12.8	14.4	14.7	15.3	12.2	11.1	14.6	14.3	10.7	15.1	14.1	15.6	13.8	13.7	11.6	12.3	12.3	13.2	13.5	12.3	10.1	9.5	10.7	7	14.7	12.2	10.4	12.3	12.3	8.4	10.8	10.1	11.6	9.8	6.1
NIPH201_2	10.5	9.7	10.1	9.4	9.7	10.1	9.4	8.9	9.8	11.5	9.5	10.2	10.3	8.4	9.7	10.1	10.9	10.4	8.2	7.4	10.2	9.8	7.7	11.3	10.5	10.6	9.8	10	8.7	8.6	9	9.1	10.6	8.8	6.9	6.4	7.1	5.8	10.2	8.6	7	9.4	9.6	6.8	6.7	8.1	8.9	5.9	5.3
NIPH601_2	10.4	9.7	10.1	9.3	9.6	10	9.3	8.9	9.8	11.5	9.5	10.3	10.3	8.4	9.7	10.1	10.9	10.4	8.2	7.4	10.3	9.7	7.6	11.4	10.6	10.6	9.9	10	8.7	8.6	9	9.1	10.5	8.8	6.9	6.4	7.1	5.8	10.3	8.6	7	9.8	9.6	6.7	6.7	8	8.7	5.9	5.3
NIPH615_1	10.4	9.7	10.1	9.3	9.6	10	9.3	8.9	9.8	11.5	9.5	10.3	10.3	8.4	9.7	10.1	10.9	10.4	8.2	7.4	10.3	9.7	7.6	11.4	10.6	10.6	9.9	10	8.7	8.6	9	9.1	10.5	8.8	6.9	6.4	7.1	5.8	10.3	8.6	7	9.8	9.6	6.7	6.7	8	8.7	5.9	5.3
1130196_1	14.8	14.5	14.9	13.8	14.2	14.8	13.5	14.5	13.4	15.2	12.9	15.2	15	10.8	13.8	14.7	15	14.9	11.6	9.8	14.5	13.8	11.6	14.2	13.1	15.6	13.9	14.2	10.8	11.8	12.1	12.5	12.6	11.2	10.5	9.8	11.3	7.2	14.5	13.6	12	13.5	12	7.6	9.2	9.4	10.7	8	6.2
NIPH60_1	14.7	14.9	14.7	13.6	13.9	14.6	13.4	12.3	12.4	13.6	11.9	14.3	14.4	10.1	13.3	14.1	14.2	14.7	11.2	9.3	14.3	13.1	11.1	13.2	12.7	15.1	13.4	12.9	10.6	11.8	11.5	12.9	12.1	10.9	9.1	8.6	10.1	6.7	14	11.8	9.9	11.6	12.2	7.5	9.3	9	10.5	8.4	6.3
135867_2	11.1	10.4	10.6	9.9	10	10.9	11	11.3	12.4	13.8	11.4	12.7	13	10.2	12.4	13	13.7	13.2	10.5	9.6	12.8	12	10.9	12.1	11.5	12.2	12.1	12.2	9.9	9.9	10.3	10.5	11.9	9.4	7.8	7.3	8.2	5.8	11.8	9.6	9	11.3	12.5	7.5	8	9	10.6	7.3	6
135867_3	12.8	12.8	12.6	11.8	12.1	12.7	13.9	13.2	13.4	14.3	12.7	14.6	14.9	10.8	13.2	14.7	14.8	15.3	12.1	10.7	14.7	14.2	11.3	13.6	12.7	15.2	13.6	13.7	11.1	11.9	11.7	13	12.5	11.4	9.5	8.9	10.5	6.4	14.1	12	10.7	12.2	12.5	7.9	10.5	9.8	11.6	9.6	6
72431_1	12.5	12.2	11.9	11.3	11.7	12.4	12.5	12	12.6	13.9	12.7	13.3	13.5	10.3	12.3	13.7	13.6	13.7	10.6	10.1	13.6	12.9	10.4	13.4	12.3	14.1	12.1	12.8	10.9	11.4	11	12.3	12.3	10.7	8.9	8.9	10	6.2	13	11.3	10.4	11.6	11.6	8.3	9.4	9.5	11.2	8.4	6.2
AB200709_1	12.1	11.9	12.4	11.7	12	12.3	12.6	12	12.4	13.8	12	13.3	13.4	10.3	11.5	13.1	13.7	13.4	10.5	9.7	13.2	12.7	10.1	13.1	12.7	14	11.6	12.4	10.9	10.8	10.9	11.8	12.7	10.7	9.8	9.3	10.8	6.4	12.7	12.2	10.9	11.9	11.3	8.8	8.9	9.6	10.8	8.1	6.4
A144_3	12.1	11.9	12.3	11.6	11.9	12.3	12.6	12.6	12.7	13.9	12.3	13.7	13.7	10.3	11.4	13.6	13.7	13.4	10.5	10	13.3	12.7	10.2	13.5	12.9	14	11.5	12.6	11	10.9	11.3	11.8	12.7	10.9	10.3	9.5	11.2	6.4	12.7	12.4	11.1	12.1	11.6	8.7	9.1	10	10.8	8.3	6.1
BJAB0715_1	12.7	12.4	12.7	12	12.4	12.6	13	13.1	13.4	14.5	14.2	14.2	14.2	10.5	11.8	14.4	14.5	14.1	10.7	11.6	13.8	13.1	10.1	14.2	13.5	14.7	11.9	13	11.1	11.4	11.6	12.2	13.1	10.7	10.4	10.4	12.4	6.5	12.7	13	13.5	12.7	11.4	9.2	9.2	10.1	11.4	8.6	6.4
P630_1	12	11.8	12.1	11.4	11.8	12.1	12.2	12.1	12.3	13.4	11.8	13.2	13.2	9.9	10.9	13.1	13.4	13.1	10.3	9.7	12.9	12.3	9.6	13	12.3	13.6	11.2	12.1	10.5	10.6	10.9	11.7	12.4	10.6	10	9.3	10.7	6.4	12.2	12	10.7	11.6	11.2	8.7	8.9	9.9	10.8	8.2	6.1
ABTG2028_1	12.8	12.3	12.1	11.5	11.8	12.7	12.6	12.1	12.7	14.2	12.3	13.3	13.7	10.6	12.4	13.7	13.6	13.6	10.8	9.8	13.6	13	10.5	13.4	12.4	13.9	12.2	13	10.7	11.4	11.2	12.2	12.3	11.1	9.1	8.7	9.7	6.3	12.9	11.2	9.8	11.7	11.8	8	9.4	9.4	11.1	8.3	6.2
ABTG2030_2	12.8	12.3	12.1	11.5	11.8	12.7	12.6	12.1	12.7	14.2	12.3	13.3	13.7	10.6	12.4	13.7	13.6	13.6	10.8	9.8	13.6	13	10.5	13.4	12.4	13.9	12.2	13	10.7	11.4	11.2	12.2	12.3	11.1	9.1	8.7	9.7	6.3	12.9	11.2	9.8	11.7	11.8	8	9.4	9.4	11.1	8.3	6.2
72431_2	13.1	12.1	12.7	11.2	11.7	12.5	13.1	11.7	12.2	14.1	12.1	13.2	13.5	10.9	11.6	13	13.3	13.4	10.9	9.9	13.2	12.5	9.3	12.6	13.6	13.7	12.2	12.2	10.6	10.6	10.9	11.6	13.4	11.4	9.2	8.6	9.4	6.4	13	10.9	9.2	11.5	11.8	8.6	9.5	10.2	11.5	8.8	6.4
625974_1	11.4	10.2	10.8	10	10.2	10.9	10.7	9.7	10.8	12.5	10.2	11.2	11.4	9.4	10.3	11.2	11.5	11.5	9	8.7	11.1	10.6	8.4	12.4	11.6	11.4	10.3	10.5	9.7	9.4	9.8	9.9	11.7	9.4	7.4	7	7.7	5.6	10.6	8.8	7.6	10.3	10.6	7.3	7.4	8.4	9.6	6.6	5.9
NIPH290_2	11.8	10.2	11.3	10	10.4	11.3	10.6	9.6	10.9	13.2	10.4	11.1	11.4	9.7	10.3	11.2	11.6	11.4	9	8.6	11.1	10.5	8	12.7	11.9	11.6	10.5	10.8	9.4	9.1	9.6	9.5	12	10	7.6	7	7.6	6	11.1	8.9	7.5	10.8	10.9	7.7	7.3	8.9	10.6	6.2	5.4
[truncated: 59 more columns]
