# Supplementary material for: Genomic analysis of Acinetobacter baumannii prophages reveals remarkable diversity and suggests profound impact on bacterial virulence and fitness
Source: Sci Rep. 2018 Oct 18;8:15346. doi: 10.1038/s41598-018-33800-5 (PMC6193963; doi:10.1038/s41598-018-33800-5)
Supplement: Supplementary file 7 — Supplementary Table S6 [file 41598_2018_33800_MOESM7_ESM.xlsx]

## Sheet: Table S6
Genomic analysis of Acinetobacter baumannii prophages reveals remarkable diversity and suggests profound impact on bacterial virulence and fitness
			Ana Rita Costa, Rodrigo Monteiro, Joana Azeredo
TABLE S6 Identity matrix of whole proteome sequences of 109 prophages from Acinetobacter baumannii. Identity values are presented in percentages, and darker zones indicate higher identities.
	2011GDA_1	ABTG2028_2	OIFC137_3	OIFC109_3	ABTG2030_1	ANC4097_1	21072_1	NIPH329_2	NIPH190_1	21072_3	ABBL003_2	ABBL061_1	OIFC137_1	OIFC109_1	NIPH190_2	25977_4_1	796380-2	984213_1	1130196_1	outgroup	625974_1	NIPH201_2	NIPH601_2	NIPH615_1	UH6507_1	NIPH290_2	ABBL125_1	RUH134_1	25977_4_2	88816_1	1130196_2	AB44444_1	XH386_2	135867_1	1419130_1	121738_1	135867_2	NIPH80_3	NIPH2061_1	NIPH335_1	TYTH-1_1	2011GDA_2	72431_2	110912_2	135867_3	GTC03329_1	ABBL013_2	NIPH80_1	NIPH290_3
2011GDA_1		13.3	11.1	12.5	18	9.8	4.2	5.2	6.4	3	3.2	3.2	3.3	3.1	3.2	3.2	2.5	2	2.9	1.8	2.5	3.6	3.6	2.3	2.9	2.9	2.4	3	3	3	3.3	2.5	3	3	2.9	2.1	2.9	2	3.1	2.5	2.6	2.1	2.1	1.8	2.2	2.5	2.2	2.3	2.2
ABTG2028_2	13.3		83.1	32	13.4	11.2	7.5	5.3	7.8	3.7	3.9	3.9	4	3.9	4	3.9	3.6	2.9	3.3	2.3	3.7	3.8	4.2	2.9	4	3.8	2.7	3.8	3.7	4.2	3.7	3.3	3.5	3.8	4	2.4	3.4	3.5	3.6	3.6	3.3	2.9	2.7	2.8	2.8	2.8	2.9	2.8	2.7
OIFC137_3	11.1	83.1		51.4	22.7	9.3	9.3	4.7	8	3.8	4	4	4.5	4.4	4.1	3.7	3.9	3.1	3.1	2.9	3.9	4	4.2	3.1	3.7	3.4	2.9	3.9	3.6	3.7	3.1	3.3	3.5	4	3.5	2.7	3	3.6	3.4	3.8	3.7	3	2.8	3.1	2.9	3	3	3	3
OIFC109_3	12.5	32	51.4		40.9	22.7	9.8	5.5	8.5	4.1	4.2	4.2	4.7	4.7	4.3	3.7	4.1	3.2	3.3	3	4.1	4.1	4.2	3.2	3.8	3.8	3.2	4.1	3.9	3.8	3.2	3.4	3.8	4.3	3.8	3.1	3.2	3.6	3.4	3.8	3.9	3	2.9	3.2	3.3	3.2	3.2	3.1	3.2
ABTG2030_1	18	13.4	22.7	40.9		9.3	8.8	5.1	8	4.1	4.2	4.2	4.5	4.3	4.5	3.6	3.9	3.1	3.5	2.9	4	4	4.1	3.2	3.7	3.5	3.1	4.2	3.7	3.7	3.1	3.4	3.8	4.2	3.7	3.2	3	3.7	3.5	3.7	3.9	3	2.8	2.9	3.3	3	3.2	3.1	3.1
ANC4097_1	9.8	11.2	9.3	22.7	9.3		4.1	4.7	6.4	3	3.2	3.2	3.5	3.2	3.4	3.3	2.8	2.3	3	2	2.6	3.2	3.4	2.4	3.2	2.9	2.4	3.2	3.1	3.3	3.5	2.8	3.1	3	2.9	2.2	3.1	2.2	2.9	2.7	2.7	2.4	2.3	1.9	2.5	2.4	2.4	2.4	2.4
21072_1	4.2	7.5	9.3	9.8	8.8	4.1		20.6	7	3.2	3.4	3.4	3.4	3.6	3.5	3	3.4	2.9	2.6	2.9	3.3	3.8	3.8	2.9	3	2.7	2.9	3.4	3.1	2.9	2.2	2.5	2.8	3.6	2.9	2.4	2.8	3.6	3	3.7	3.4	2.7	2.4	2.8	2.7	2.7	2.7	2.7	2.7
NIPH329_2	5.2	5.3	4.7	5.5	5.1	4.7	20.6		5.7	2.5	2.3	2.3	2.6	2.5	2.7	2.7	2.1	1.6	2.6	3.5	2	2.5	2.5	1.6	2.5	2.1	1.8	2.6	2.4	2.8	2.7	2.6	3.4	2.9	2.6	1.4	2.5	3	2.9	2.6	2.8	2.4	1.9	1.8	2.4	2.7	2.7	2.7	2.5
NIPH190_1	6.4	7.8	8	8.5	8	6.4	7	5.7		3.5	3.5	3.5	3.8	3.7	3.6	3.7	3.5	3	3.5	2.3	3.1	3.7	3.6	3	3.7	3.1	2.7	3.7	3.5	3.3	3.1	3	3.6	3.5	3.1	2.7	3.5	3.2	3.4	3.5	3.6	2.8	2.5	2.4	2.6	2.8	2.8	2.8	3.2
21072_3	3	3.7	3.8	4.1	4.1	3	3.2	2.5	3.5		13.9	13.9	13.3	19.5	15.5	5.1	5.3	4.7	5.1	3.2	6.8	6.7	6.9	5.4	6.8	5.9	5.3	6.5	6.1	4.7	4.6	4.3	3.8	4.6	4.7	3.8	3.8	3	3.6	3.7	4	2.9	2.7	2.9	3.1	3.3	3	2.8	3.2
ABBL003_2	3.2	3.9	4	4.2	4.2	3.2	3.4	2.3	3.5	13.9		100	42.5	18.9	23.7	5.6	5.7	5.5	5.2	3.2	6.9	7.2	7.3	5.6	6.6	6.2	5.8	6.6	6.4	4.8	4.5	4.2	4	4.7	4.6	3.6	3.6	2.9	3.8	4	3.9	2.8	2.9	2.9	3	3.1	2.9	2.9	2.9
ABBL061_1	3.2	3.9	4	4.2	4.2	3.2	3.4	2.3	3.5	13.9	100		42.5	18.9	23.7	5.6	5.7	5.5	5.2	3.2	6.9	7.2	7.3	5.6	6.6	6.2	5.8	6.6	6.4	4.8	4.5	4.2	4	4.7	4.6	3.6	3.6	2.9	3.8	4	3.9	2.8	2.9	2.9	3	3.1	2.9	2.9	2.9
OIFC137_1	3.3	4	4.5	4.7	4.5	3.5	3.4	2.6	3.8	13.3	42.5	42.5		28.4	18.2	6	6	5.1	5.5	3.4	6.7	6.8	6.9	5.6	7.1	6.6	5.6	7.3	6.8	4.6	4.6	4.8	4.7	4.9	4.3	3.7	3.6	3.3	3.6	3.8	4.1	3.2	3.2	2.9	3.3	3.3	2.9	3.1	3.1
OIFC109_1	3.1	3.9	4.4	4.7	4.3	3.2	3.6	2.5	3.7	19.5	18.9	18.9	28.4		16.4	5.5	5.5	5.2	5.4	3.3	6.4	6.3	6.5	5.7	7	6.4	5.7	6.8	6.4	4.4	4.4	4.5	4.2	4.5	4.5	3.7	3.7	3.1	3.4	3.8	4	3	3	3	3.1	3.1	2.9	2.9	3.2
NIPH190_2	3.2	4	4.1	4.3	4.5	3.4	3.5	2.7	3.6	15.5	23.7	23.7	18.2	16.4		6.1	6.1	5.2	5.7	3.6	6.9	7.5	7.2	5.8	7.3	6.3	5.9	6.9	6.6	4.8	4.2	4.3	4.4	4.8	4.6	3.5	4	3.4	3.8	4.2	4	3.2	3	2.9	3.3	3.3	3.1	3	3.3
25977_4_1	3.2	3.9	3.7	3.7	3.6	3.3	3	2.7	3.7	5.1	5.6	5.6	6	5.5	6.1		23.6	6.8	8.2	4.5	5.4	5.9	6.1	5.5	6.2	5.5	4.9	5.8	5.7	3.9	3.8	3.9	4.3	4	3.9	3.2	3.4	2.9	3.5	3.5	3.5	2.6	2.6	2.5	2.7	2.7	2.7	2.8	2.8
796380-2	2.5	3.6	3.9	4.1	3.9	2.8	3.4	2.1	3.5	5.3	5.7	5.7	6	5.5	6.1	23.6		7.9	7.4	4.6	5.9	5.4	5.5	5.8	5.9	5.5	5.4	6	5.4	3.7	3.4	3.5	3.4	3.8	3.6	3.5	2.9	3	3.2	3.5	3.6	2.4	2.6	2.6	2.7	2.7	2.6	2.9	2.7
984213_1	2	2.9	3.1	3.2	3.1	2.3	2.9	1.6	3	4.7	5.5	5.5	5.1	5.2	5.2	6.8	7.9		18.1	5.2	5.6	5.1	5	11.7	5.5	5.1	5.1	5.5	5.2	3.5	2.9	3	2.6	3.2	3.9	3.3	3.1	2.5	2.8	3.3	3.2	2.1	2.3	2.5	2.2	2.2	2.2	2	2.4
1130196_1	2.9	3.3	3.1	3.3	3.5	3	2.6	2.6	3.5	5.1	5.2	5.2	5.5	5.4	5.7	8.2	7.4	18.1		6.9	5.1	5.6	5.8	8.3	6	5.7	4.5	5.5	5.6	3.7	4	4	4.1	3.8	3.7	2.9	3.3	2.9	3.2	3.1	3.3	2.4	2.4	2.3	2.7	2.5	2.5	2.5	2.7
outgroup	1.8	2.3	2.9	3	2.9	2	2.9	3.5	2.3	3.2	3.2	3.2	3.4	3.3	3.6	4.5	4.6	5.2	6.9		3.4	3	3	2.9	3.5	2.7	2.2	3.6	3.1	2.4	2.1	2.7	3.3	3.2	2.2	1.6	2.1	3.4	2.5	2.7	2.8	2.5	2	1.9	2.3	2.8	2.7	2.6	2.3
625974_1	2.5	3.7	3.9	4.1	4	2.6	3.3	2	3.1	6.8	6.9	6.9	6.7	6.4	6.9	5.4	5.9	5.6	5.1	3.4		48.1	55.4	5.9	6	5.7	6.3	5.9	5.6	4.2	3.3	3.4	3.6	4.2	4.5	3.7	3.1	2.7	2.9	3.6	3.3	2.6	2.7	3	2.7	2.8	2.5	2.6	2.6
NIPH201_2	3.6	3.8	4	4.1	4	3.2	3.8	2.5	3.7	6.7	7.2	7.2	6.8	6.3	7.5	5.9	5.4	5.1	5.6	3	48.1		60.5	5.2	6.8	6.4	6.3	6.1	6.2	4.5	4.2	4	4.2	4.7	4.6	3.1	3.5	2.8	3.2	3.4	3.4	2.6	2.7	2.6	2.8	3	2.7	2.9	2.8
NIPH601_2	3.6	4.2	4.2	4.2	4.1	3.4	3.8	2.5	3.6	6.9	7.3	7.3	6.9	6.5	7.2	6.1	5.5	5	5.8	3	55.4	60.5		5.2	6.7	6.7	6.3	6.3	6.2	4.5	4.4	4.1	4.1	4.7	4.7	3.2	3.7	2.7	3.1	3.4	3.6	2.6	2.7	2.4	2.8	2.9	2.7	2.8	2.7
NIPH615_1	2.3	2.9	3.1	3.2	3.2	2.4	2.9	1.6	3	5.4	5.6	5.6	5.6	5.7	5.8	5.5	5.8	11.7	8.3	2.9	5.9	5.2	5.2		5.4	5.6	6.1	5	5.2	3.5	2.6	2.7	3.1	3.4	3.8	3.1	3.1	2.3	2.7	3	2.8	2.1	2	2.6	2.4	2.2	2.3	2.2	2.4
UH6507_1	2.9	4	3.7	3.8	3.7	3.2	3	2.5	3.7	6.8	6.6	6.6	7.1	7	7.3	6.2	5.9	5.5	6	3.5	6	6.8	6.7	5.4		5.9	5.7	6.3	6	4.3	4	4.1	4.2	4.3	4.3	3.7	3.5	3.2	3.6	3.5	3.6	2.8	2.6	2.7	2.9	2.9	3	2.8	3
NIPH290_2	2.9	3.8	3.4	3.8	3.5	2.9	2.7	2.1	3.1	5.9	6.2	6.2	6.6	6.4	6.3	5.5	5.5	5.1	5.7	2.7	5.7	6.4	6.7	5.6	5.9		6.2	5.5	6	4.1	3.8	3.7	3.7	4.1	4.3	3.5	3.4	2.5	3.1	2.9	3.1	2.4	2.5	2.5	2.5	2.4	2.5	2.5	2.7
ABBL125_1	2.4	2.7	2.9	3.2	3.1	2.4	2.9	1.8	2.7	5.3	5.8	5.8	5.6	5.7	5.9	4.9	5.4	5.1	4.5	2.2	6.3	6.3	6.3	6.1	5.7	6.2		5.3	5.4	3.9	3.1	2.9	2.8	3.2	3.9	3.1	2.9	2	2.7	2.7	2.6	2	2.1	2.6	2.3	2.3	2.1	2	2.2
RUH134_1	3	3.8	3.9	4.1	4.2	3.2	3.4	2.6	3.7	6.5	6.6	6.6	7.3	6.8	6.9	5.8	6	5.5	5.5	3.6	5.9	6.1	6.3	5	6.3	5.5	5.3		6.3	4.2	3.8	3.9	3.9	4.3	4.1	3.5	3.5	3.1	3.5	4.1	4	2.9	2.9	3	3.2	3.1	3	2.9	3.1
25977_4_2	3	3.7	3.6	3.9	3.7	3.1	3.1	2.4	3.5	6.1	6.4	6.4	6.8	6.4	6.6	5.7	5.4	5.2	5.6	3.1	5.6	6.2	6.2	5.2	6	6	5.4	6.3		4.2	4	4	3.9	4.4	4	3.4	3.3	2.9	3.3	3.4	3.6	2.8	2.8	2.8	2.8	2.9	2.7	2.8	2.9
88816_1	3	4.2	3.7	3.8	3.7	3.3	2.9	2.8	3.3	4.7	4.8	4.8	4.6	4.4	4.8	3.9	3.7	3.5	3.7	2.4	4.2	4.5	4.5	3.5	4.3	4.1	3.9	4.2	4.2		27.7	12.3	14.7	14.5	19.9	7.9	3.6	3.3	3.7	3.5	3.7	2.7	2.7	2.6	2.9	2.9	2.9	2.7	2.8
1130196_2	3.3	3.7	3.1	3.2	3.1	3.5	2.2	2.7	3.1	4.6	4.5	4.5	4.6	4.4	4.2	3.8	3.4	2.9	4	2.1	3.3	4.2	4.4	2.6	4	3.8	3.1	3.8	4	27.7		25.5	14.9	15.2	13.8	7.4	3.4	2.6	3.3	2.9	3	2.5	2.4	2.1	2.6	2.7	2.6	2.3	2.4
AB44444_1	2.5	3.3	3.3	3.4	3.4	2.8	2.5	2.6	3	4.3	4.2	4.2	4.8	4.5	4.3	3.9	3.5	3	4	2.7	3.4	4	4.1	2.7	4.1	3.7	2.9	3.9	4	12.3	25.5		22	9.3	10.2	6.8	3	3	3	3.1	3.4	2.8	2.5	2.3	2.8	3	2.8	2.6	2.7
XH386_2	3	3.5	3.5	3.8	3.8	3.1	2.8	3.4	3.6	3.8	4	4	4.7	4.2	4.4	4.3	3.4	2.6	4.1	3.3	3.6	4.2	4.1	3.1	4.2	3.7	2.8	3.9	3.9	14.7	14.9	22		20.5	17.5	6.6	3.3	4	3.6	3.2	3.4	3.1	2.8	2.6	3.2	3.4	3.1	3.1	3.1
135867_1	3	3.8	4	4.3	4.2	3	3.6	2.9	3.5	4.6	4.7	4.7	4.9	4.5	4.8	4	3.8	3.2	3.8	3.2	4.2	4.7	4.7	3.4	4.3	4.1	3.2	4.3	4.4	14.5	15.2	9.3	20.5		13.5	7.4	3.5	3.6	3.5	3.9	4	3.1	2.9	2.8	3.2	3.5	3.2	3.1	3.3
1419130_1	2.9	4	3.5	3.8	3.7	2.9	2.9	2.6	3.1	4.7	4.6	4.6	4.3	4.5	4.6	3.9	3.6	3.9	3.7	2.2	4.5	4.6	4.7	3.8	4.3	4.3	3.9	4.1	4	19.9	13.8	10.2	17.5	13.5		11.3	3.2	3.1	3.1	3.4	3.2	2.7	2.6	2.6	2.8	2.8	2.7	2.6	2.7
121738_1	2.1	2.4	2.7	3.1	3.2	2.2	2.4	1.4	2.7	3.8	3.6	3.6	3.7	3.7	3.5	3.2	3.5	3.3	2.9	1.6	3.7	3.1	3.2	3.1	3.7	3.5	3.1	3.5	3.4	7.9	7.4	6.8	6.6	7.4	11.3		2.7	2.2	2.7	2.9	2.9	2.2	2	2.4	2.2	2.1	2.2	2.1	2.2
135867_2	2.9	3.4	3	3.2	3	3.1	2.8	2.5	3.5	3.8	3.6	3.6	3.6	3.7	4	3.4	2.9	3.1	3.3	2.1	3.1	3.5	3.7	3.1	3.5	3.4	2.9	3.5	3.3	3.6	3.4	3	3.3	3.5	3.2	2.7		8.6	11.1	8.5	7.5	2.4	2.3	2.4	2.4	2.9	2.7	2.5	2.8
NIPH80_3	2	3.5	3.6	3.6	3.7	2.2	3.6	3	3.2	3	2.9	2.9	3.3	3.1	3.4	2.9	3	2.5	2.9	3.4	2.7	2.8	2.7	2.3	3.2	2.5	2	3.1	2.9	3.3	2.6	3	4	3.6	3.1	2.2	8.6		22.1	15.8	9.3	3	2.5	2.4	2.8	3	3	3	2.8
NIPH2061_1	3.1	3.6	3.4	3.4	3.5	2.9	3	2.9	3.4	3.6	3.8	3.8	3.6	3.4	3.8	3.5	3.2	2.8	3.2	2.5	2.9	3.2	3.1	2.7	3.6	3.1	2.7	3.5	3.3	3.7	3.3	3	3.6	3.5	3.1	2.7	11.1	22.1		21.2	9.2	2.7	2.4	2.4	2.6	2.8	2.7	2.6	2.8
NIPH335_1	2.5	3.6	3.8	3.8	3.7	2.7	3.7	2.6	3.5	3.7	4	4	3.8	3.8	4.2	3.5	3.5	3.3	3.1	2.7	3.6	3.4	3.4	3	3.5	2.9	2.7	4.1	3.4	3.5	2.9	3.1	3.2	3.9	3.4	2.9	8.5	15.8	21.2		11.1	3	2.8	2.8	2.9	3.2	3	3	2.9
TYTH-1_1	2.6	3.3	3.7	3.9	3.9	2.7	3.4	2.8	3.6	4	3.9	3.9	4.1	4	4	3.5	3.6	3.2	3.3	2.8	3.3	3.4	3.6	2.8	3.6	3.1	2.6	4	3.6	3.7	3	3.4	3.4	4	3.2	2.9	7.5	9.3	9.2	11.1		3	2.8	2.7	3.1	3.2	3	3	3.1
2011GDA_2	2.1	2.9	3	3	3	2.4	2.7	2.4	2.8	2.9	2.8	2.8	3.2	3	3.2	2.6	2.4	2.1	2.4	2.5	2.6	2.6	2.6	2.1	2.8	2.4	2	2.9	2.8	2.7	2.5	2.8	3.1	3.1	2.7	2.2	2.4	3	2.7	3	3		18.9	5.1	5.7	6.5	6.9	6.7	6.4
72431_2	2.1	2.7	2.8	2.9	2.8	2.3	2.4	1.9	2.5	2.7	2.9	2.9	3.2	3	3	2.6	2.6	2.3	2.4	2	2.7	2.7	2.7	2	2.6	2.5	2.1	2.9	2.8	2.7	2.4	2.5	2.8	2.9	2.6	2	2.3	2.5	2.4	2.8	2.8	18.9		5	5.2	5.8	5.9	6.1	5.7
110912_2	1.8	2.8	3.1	3.2	2.9	1.9	2.8	1.8	2.4	2.9	2.9	2.9	2.9	3	2.9	2.5	2.6	2.5	2.3	1.9	3	2.6	2.4	2.6	2.7	2.5	2.6	3	2.8	2.6	2.1	2.3	2.6	2.8	2.6	2.4	2.4	2.4	2.4	2.8	2.7	5.1	5		6.2	6.4	9.8	6.7	6.5
135867_3	2.2	2.8	2.9	3.3	3.3	2.5	2.7	2.4	2.6	3.1	3	3	3.3	3.1	3.3	2.7	2.7	2.2	2.7	2.3	2.7	2.8	2.8	2.4	2.9	2.5	2.3	3.2	2.8	2.9	2.6	2.8	3.2	3.2	2.8	2.2	2.4	2.8	2.6	2.9	3.1	5.7	5.2	6.2		16.5	6.7	6.9	6.5
GTC03329_1	2.5	2.8	3	3.2	3	2.4	2.7	2.7	2.8	3.3	3.1	3.1	3.3	3.1	3.3	2.7	2.7	2.2	2.5	2.8	2.8	3	2.9	2.2	2.9	2.4	2.3	3.1	2.9	2.9	2.7	3	3.4	3.5	2.8	2.1	2.9	3	2.8	3.2	3.2	6.5	5.8	6.4	16.5		7.3	7.6	6.9
ABBL013_2	2.2	2.9	3	3.2	3.2	2.4	2.7	2.7	2.8	3	2.9	2.9	2.9	2.9	3.1	2.7	2.6	2.2	2.5	2.7	2.5	2.7	2.7	2.3	3	2.5	2.1	3	2.7	2.9	2.6	2.8	3.1	3.2	2.7	2.2	2.7	3	2.7	3	3	6.9	5.9	9.8	6.7	7.3		16.5	11.4
NIPH80_1	2.3	2.8	3	3.1	3.1	2.4	2.7	2.7	2.8	2.8	2.9	2.9	3.1	2.9	3	2.8	2.9	2	2.5	2.6	2.6	2.9	2.8	2.2	2.8	2.5	2	2.9	2.8	2.7	2.3	2.6	3.1	3.1	2.6	2.1	2.5	3	2.6	3	3	6.7	6.1	6.7	6.9	7.6	16.5		11.7
NIPH290_3	2.2	2.7	3	3.2	3.1	2.4	2.7	2.5	3.2	3.2	2.9	2.9	3.1	3.2	3.3	2.8	2.7	2.4	2.7	2.3	2.6	2.8	2.7	2.4	3	2.7	2.2	3.1	2.9	2.8	2.4	2.7	3.1	3.3	2.7	2.2	2.8	2.8	2.8	2.9	3.1	6.4	5.7	6.5	6.5	6.9	11.4	11.7
NIPH527_1	2.2	2.8	3	3.2	3.1	2.4	2.6	2.4	3.2	3.1	2.9	2.9	3.2	3.1	3.3	2.8	2.7	2.3	2.7	2.2	2.6	2.8	2.7	2.3	3	2.6	2.3	3.1	2.9	2.8	2.5	2.7	3	3.2	2.7	2.2	2.8	2.8	2.8	2.9	3.1	6.2	5.6	6.3	6.5	6.8	11.3	11.4	94.3
NIPH60_1	2.1	2.9	2.8	2.8	2.7	2.5	2.5	2.1	2.8	2.8	2.8	2.8	2.9	3.1	3.2	2.8	2.6	2.4	2.6	1.8	2.6	2.6	2.7	2.6	2.8	2.7	2.2	2.8	2.9	2.9	2.8	2.8	2.8	3.1	2.8	2.2	2.5	2.2	2.4	2.8	2.9	5.3	5	6.2	5.6	6	6.8	6.7	6.5
OIFC109_2	2.1	3.2	3.2	3.4	3.2	2.3	3	2.3	2.8	3.2	3.4	3.4	3.3	3.3	3.2	2.9	3	2.6	2.7	2.4	3	3.1	3.2	2.5	3.1	2.6	2.6	3.2	3	3.1	2.7	2.9	3.2	3.5	2.8	2.3	2.7	3	2.5	3.2	3.1	6.3	5.6	7.2	6.8	7.2	8.3	8.5	7.7
OIFC137_2	2.2	3	3.2	3.3	3.1	2.5	2.8	2.5	2.9	3	3	3	3.2	3.2	3.2	3	2.8	2.3	2.8	2.4	2.8	2.7	2.8	2.3	3.2	2.6	2.4	3.1	2.9	3.3	3	3.1	3.3	3.4	3.1	2.1	2.7	3	2.4	2.9	3.1	6.4	5.6	6.6	7	7.2	8.5	8.7	8
1289694_1	2.1	3.1	3.1	3.2	3.1	2.1	2.9	2.1	2.6	2.7	3	3	3	3.1	3	2.6	2.6	2.1	2.2	2.2	2.7	2.8	2.7	2.2	2.8	2.5	2.2	2.9	2.8	2.8	2.4	2.8	2.8	3.4	2.3	2.2	2.4	2.6	2.5	2.8	2.8	4.9	4.4	4.9	4.9	5.5	5.1	5	4.7
NIPH410_4	2.3	2.8	2.8	3	2.8	2.5	2.3	2	2.7	2.8	3.1	3.1	3.2	3	2.9	2.7	2.6	2.2	2.5	1.8	2.6	2.9	3	2.2	2.8	2.6	2.5	2.9	2.8	2.6	2.6	2.9	2.8	3.2	2.4	2	2.7	2.2	2.4	2.5	2.6	4.2	4	4.4	4.8	5.2	4.6	4.3	4.4
ABBL013_1	2.5	2.3	1.8	2.1	1.9	2.4	1.7	1.9	2.2	2.1	2.2	2.2	2.4	2	2.3	2.4	2	1.9	2.1	1.3	1.9	2.5	2.4	1.8	2.2	2.1	2	2.2	2.1	2.2	2.2	1.9	2.2	2.2	2.1	1.7	2.3	1.5	2	1.7	2	3.2	3.1	2.9	3.3	3.6	3.3	3.2	3.1
ABBL025_1	2.4	3	3.2	3.3	3.1	2.6	2.7	2.5	3	3.1	3.1	3.1	3.3	3.2	3.4	3	2.5	2.1	2.6	2.3	2.7	2.9	3	2.2	3	2.6	2.3	3.2	2.9	2.9	2.8	3.1	3.2	3.3	2.6	2	2.6	2.7	2.6	2.9	2.8	5.3	4.7	4.7	5.4	5.9	5.6	5.7	5
P630_1	2	2.6	2.7	3	2.8	2.3	2.3	1.9	2.7	3	3	3	3.1	3.1	3.1	3	2.7	2.3	2.5	1.8	2.7	2.9	2.7	2.3	3	2.6	2.2	2.8	3.1	2.9	2.7	3	3.1	2.9	3	2.3	2.4	2.2	2.3	2.6	3	5.3	5.1	5.6	5.5	5.6	5.5	5.6	5.4
722310_1	2.2	2.8	2.7	2.8	2.6	2.3	2.2	1.9	2.5	2.6	2.7	2.7	3.1	2.8	2.8	2.7	2.4	2.2	2.7	1.7	2.2	2.4	2.5	2.3	2.9	2.3	2.2	2.9	2.8	2.6	2.4	2.5	2.5	2.6	2.6	2.3	2.3	2.1	2.3	2.6	2.7	4.4	4.5	4.2	4.6	4.8	4.6	4.5	4.7
ABBL131_1	2.2	3	2.9	3	2.8	2.3	2.5	2.1	2.8	2.9	2.7	2.7	3.1	3	3.3	2.8	2.5	2.1	2.5	1.9	2.6	2.8	2.6	2.4	2.8	2.6	2.3	2.9	2.8	2.9	2.6	2.5	2.9	3	2.7	2.2	2.3	2.6	2.6	2.6	2.6	4.5	4.6	4.6	5.1	5	4.9	4.9	4.9
NIPH410_1	2.3	2.6	2.7	3	3	2.5	2.4	2.1	2.8	3.1	2.9	2.9	3	2.9	3.1	2.7	2.5	2.3	2.5	1.8	2.6	2.9	2.9	2.3	3	2.5	2.3	2.8	2.9	2.8	2.7	2.6	2.9	2.9	2.6	2.3	2.5	2.5	2.6	2.8	2.8	5.1	4.9	5.2	5.2	5.5	5.2	5.1	5.3
6935_2	1.7	2.4	2.6	2.7	2.6	1.8	2.6	2.6	2.4	2.3	2.2	2.2	2.2	2.3	2.4	2	1.9	1.6	1.8	2.9	2	2	2.1	1.5	2.2	1.7	1.5	2.4	2.1	2	1.8	2.1	2.5	2.6	2	1.6	1.9	2.8	2.3	2.5	2.7	4.7	3.8	3.6	4.5	5.1	5.2	5.6	4.5
1295743_1	1.9	2.6	2.7	2.6	2.5	2.3	2.2	2.1	2.6	2.4	2.4	2.4	2.8	2.8	2.8	2.3	2	2	2.3	2	2.1	2.5	2.5	1.8	2.5	2.1	1.9	2.7	2.3	2.1	2.4	2.6	2.7	2.7	2	1.8	2.1	2.6	2.3	2.2	2.7	4.5	4.1	3.7	4.4	4.4	4.8	5	4.3
21871_1	2.8	3.5	3.4	4	3.8	3.2	2.9	2.5	3.5	4	3.8	3.8	4.1	4.1	4.2	3.7	3.3	2.9	3.4	2.1	3.5	4	3.9	3	3.8	3.5	3.4	3.6	3.9	3.5	3.4	3.3	3.4	3.6	3.2	2.6	2.9	2.8	2.9	3.2	3.4	3.5	3.2	2.8	3.6	3.6	3.4	3.5	3.6
A144_2	2.7	3.7	3.8	4	3.7	3.1	3.2	2.5	3.6	4	4	4	4.3	4.3	4.1	3.8	3.7	3.5	3.6	2.2	3.8	4.2	4.2	3.2	4	3.6	3.6	4.2	4	3.8	3.4	3.6	3.7	3.8	3.9	3.1	3.3	3	3.3	3.5	3.6	3.6	3.4	3.5	3.8	3.8	3.4	3.7	3.8
45075_4_2	1.8	2.5	2.9	3	2.9	1.7	3.1	2.6	2.5	2.5	2.4	2.4	2.6	2.7	2.7	2	2.3	2.1	2	3.1	2.3	2.2	2.2	2.1	2.3	2	2	2.6	2.4	2.4	1.8	2.2	2.5	2.9	2.3	1.8	2.3	3	2.5	3	2.8	3.5	2.8	2.9	3.1	3.5	3.3	3.5	3.1
NIPH410_2	2.5	3.1	3.3	3.2	3.1	2.3	2.7	3	2.8	2.9	2.8	2.8	3.1	3	3.1	2.7	2.6	2.1	2.7	3.1	2.6	2.6	2.7	1.9	2.8	2.4	2	2.9	2.6	2.8	2.8	2.9	3.2	3.3	2.7	2.1	2.8	3.4	2.8	3	3.2	4.2	3.4	2.8	3.5	4.1	4	4.3	3.6
NIPH527_2	2.2	2.6	2.6	2.7	2.8	2.1	2.2	2.4	2.7	2.5	2.5	2.5	2.7	2.6	2.9	2.6	2.4	2	2.6	2.4	2.3	2.4	2.5	1.9	2.7	2.4	2	2.7	2.5	2.6	2.4	2.6	2.9	3	2.3	1.8	2.6	2.8	2.6	2.5	2.7	3.8	2.8	2.4	3.2	3.5	3.2	3.5	3.3
25977_1_1	1.2	2.5	2.9	2.9	2.8	1.4	2.9	1.5	2.2	2.9	2.8	2.8	3	3.2	3.1	2.4	2.8	2.7	2.3	1.7	3	2.8	2.8	2.4	2.5	2.4	2.5	2.7	2.7	2.5	2	2.5	2.4	2.8	2.4	2.3	2	2.3	2.1	2.7	2.6	2.4	2.8	3.2	2.7	2.9	2.6	2.6	2.6
796380-1	2.4	3.2	3.4	3.4	3.4	2.3	3.2	2.9	3.1	3.3	3.1	3.1	3.4	3.4	3.4	2.9	2.9	2.4	2.7	3.1	3.1	3.3	3.3	2.2	2.9	2.6	2.1	3.3	3	3.1	2.6	2.9	3.2	3.5	2.9	2.1	2.7	3.4	2.8	3.3	3.3	3.6	3.5	3.2	3.4	4.1	3.7	3.8	3.8
NIPH146_1	3.4	3.3	3.3	3.5	3.5	3.4	2.7	3.2	3.2	3.2	3.5	3.5	3.8	3.5	3.6	3.4	2.7	1.9	3.2	3	2.7	3.5	3.5	2	3.2	2.8	2.3	3.3	3.3	3.8	3.7	3.2	3.7	4.2	3.5	2.3	3.4	2.9	3.2	3.4	3.8	4	3.3	2.8	3.7	4.3	3.7	4	3.7
AB200716_1	2.3	3.5	3.5	3.6	3.6	2.5	3.2	2.6	3.2	3.6	3.5	3.5	4	3.7	3.6	3.1	3.2	3	3.1	2.5	3.5	3.8	3.8	2.7	3.2	2.9	2.8	3.6	3.6	3.5	2.8	3.2	3.5	3.7	3.2	2.9	3.1	3.2	2.9	3.6	3.3	3.4	3.2	3.5	3.8	4	3.3	3.7	3.6
BZICU-2_1	2.3	3.1	3.3	3.5	3.3	2.5	3.2	2.4	3	3.4	3.5	3.5	3.8	3.7	3.6	3	3	3.1	3	2.3	3.5	4	4	2.7	3.1	3.1	2.9	3.3	3.3	3.6	3	3.2	3.2	3.4	3.5	2.9	3.1	2.8	2.8	3.2	3.2	3.2	3	3.3	3.3	3.6	3.2	3.4	3.4
72431_1	2.6	3.4	3.5	3.5	3.3	2.9	3	2.2	3.4	3.5	3.7	3.7	3.7	3.9	3.5	3.3	3.3	3.2	3.1	2	3.4	3.6	3.5	3.1	3.8	3.1	3	3.6	3.6	3.4	3	2.9	3.2	3.8	3.6	2.7	2.8	2.8	2.9	3.1	3.5	3.1	3.2	3.3	3.5	3.5	3.4	3.5	3.5
A144_3	2.7	3.5	3.2	3.4	3.4	2.9	2.6	2.6	3.3	3.7	3.4	3.4	3.7	3.7	3.9	3.5	3.2	2.9	3.4	2	3.1	3.9	3.7	3.1	3.8	3.3	2.8	3.7	3.8	3.7	3.1	3.1	3.4	3.6	3.6	2.4	3.4	2.9	3.2	3.2	3.2	3.1	3.3	3.1	3.4	3.4	3.2	3.3	3.5
ABTG2028_1	2.5	3.4	3.4	3.5	3.5	2.9	2.9	2.2	3.3	3.7	3.8	3.8	3.9	4	3.9	3.6	3.1	3.3	3.1	2.1	3.6	4	3.9	3.4	4.1	3.4	3.1	4	3.9	3.8	3.2	3.1	3.5	3.8	3.7	2.8	3.2	3	3.2	3.3	3.3	3.1	3.3	3.6	3.6	3.6	3.2	3.5	3.6
ABTG2030_2	2.5	3.4	3.4	3.5	3.5	2.9	2.9	2.2	3.3	3.7	3.8	3.8	3.9	4	3.9	3.6	3.1	3.3	3.1	2.1	3.6	4	3.9	3.4	4.1	3.4	3.1	4	3.9	3.8	3.2	3.1	3.5	3.8	3.7	2.8	3.2	3	3.2	3.3	3.3	3.1	3.3	3.6	3.6	3.6	3.2	3.5	3.6
BJAB0715_1	2.4	3.3	3.1	3.2	2.9	2.7	2.4	2.2	2.9	3.3	3.2	3.2	3.4	3.5	3.5	3.1	2.8	2.8	2.9	1.8	3	3.4	3.3	2.9	3.6	3	2.7	3.4	3.4	3.2	3	2.9	2.9	3.2	3	2.4	3.2	2.7	3.1	3	3.1	3	3	3	3.3	3.2	3.1	3	3.3
AB200709_1	2.8	3.3	2.9	3.2	3.1	3	2.5	2.3	3.1	3.4	3.2	3.2	3.4	3.4	3.8	3.2	3	2.8	3.2	1.9	3.2	3.7	3.7	3	3.6	3	2.8	3.5	3.7	3.6	3	2.9	3.2	3.5	3.2	2.4	3.2	2.6	2.9	3.1	3.1	3.1	3.2	3	3.3	3.4	3	3.2	3.3
88816_2	2.1	2.9	3.1	3.3	3.2	2.4	2.8	2	2.8	3.2	3.1	3.1	3.2	3.3	3.5	2.7	2.9	3	2.6	2	3	2.9	2.9	2.8	3	2.7	2.5	3.3	3	2.8	2.3	2.6	2.7	3.1	2.8	2.5	2.8	2.6	2.9	3.3	3.1	3	3	3	3.2	3.1	3.1	3	3.1
722310_2	2.6	2.9	2.4	2.5	2.5	2.6	1.9	3.3	2.7	2.3	2.5	2.5	2.7	2.4	2.7	2.7	2	1.8	2.8	2.5	2	2.5	2.5	1.7	2.5	2.1	1.7	2.6	2.6	2.7	2.9	2.5	3	2.6	2.7	1.7	2.5	2.7	2.9	2.4	2.6	3	2.6	2.4	3	3.3	3.2	3.3	3.2
XH386_1	2.6	3.6	3.6	3.8	3.6	2.9	2.9	2.7	3.1	3.4	3.4	3.4	3.7	3.5	3.6	3.5	3.2	2.9	3.2	2.6	3.1	3.2	3.2	2.8	3.7	2.9	2.6	3.8	3.2	3.5	2.9	3.2	3.6	3.6	3.2	2.4	3	3.3	4.2	4.5	3.7	3.6	3.4	3.4	3.7	3.8	3.7	3.8	3.9
1058283_1	1.4	2.7	3	2.8	2.8	1.6	2.9	1.4	2.4	2.9	2.6	2.6	2.7	3	2.7	2.2	2.9	3	2.3	1.8	2.9	2.5	2.5	2.8	2.7	2.3	2.5	2.8	2.6	2.6	1.8	2	2.4	2.8	2.9	2.2	2.2	2.4	2.4	2.8	2.9	2.4	2.5	3	2.7	3	2.8	2.6	2.8
NIPH410_3	2.1	2.9	3.1	3.2	3.1	2.3	2.7	1.9	2.8	3.1	3.3	3.3	3	3.2	3.2	2.9	2.9	3	2.6	2.1	3.3	3.1	3	2.7	2.9	2.7	2.8	3.3	3.1	3.2	2.3	2.5	2.8	3.3	3	2.5	2.8	2.9	4	4.8	3.4	3	2.8	3.3	3.2	3.3	3	3.1	3.2
A144_1	3.3	3.6	3.3	3.7	3.7	3.1	3	2.6	3.4	4.1	4.2	4.2	4.5	3.9	4.1	3.7	3.4	3.1	3.2	2.1	3.5	4.1	4.1	3.2	4	3.8	3.3	4.1	4	4.2	3.9	3.7	3.8	3.8	3.8	3	3.3	2.9	3.2	3.3	3.4	3.6	3.4	3.2	3.6	4	3.3	3.5	3.5
ABBL003_1	2.8	3.3	3.2	3.5	3.6	2.7	2.8	2.2	3.1	4.1	4	4	4	4	4.1	3.2	3.4	3.5	3.1	1.9	3.9	4	4.1	3.8	3.8	3.8	3.6	3.8	4.2	4	3.4	3.2	3.3	3.6	3.7	3	3.2	2.5	3.1	3.3	3.3	3.2	3.3	3.1	3.2	3.5	2.9	3	3
45075_4_1	2.6	3	3.1	3.3	3.2	2.9	2.5	2	3	3.4	3.7	3.7	3.7	3.5	3.6	2.9	2.8	2.7	2.6	1.6	3.3	3.5	3.6	2.8	3.3	3	3	3.2	3.4	3.2	3.3	3.1	2.9	3.1	3.1	2.7	2.7	2.2	2.6	2.7	2.8	2.6	2.6	2.7	3	2.9	2.8	2.6	2.8
ABBL061_2	2.4	3.2	3.2	3.3	3	2.6	2.4	2	3	3.7	3.8	3.8	3.8	3.6	3.8	3.1	3	2.7	3	1.8	3.3	3.5	3.6	2.9	3.2	3	2.9	3.3	3.3	3.3	3	3	3.5	3.5	3.1	2.9	2.8	2.6	2.9	2.8	2.8	3	2.9	2.6	3.1	3.2	2.9	2.7	2.9
IS-251_1	2.7	2	1.7	1.9	1.7	2.7	1.1	1.4	1.8	2.5	2.5	2.5	2.2	2.2	2.4	2.3	1.6	1.6	2.2	1.1	1.9	2.5	2.7	1.6	2.1	2.1	2.1	2.1	2.2	2.4	2.8	2	2.1	2.2	2.2	1.9	2.3	1.4	2.1	1.6	1.7	1.9	1.7	1.4	1.9	2	1.7	1.7	1.9
NIPH80_2	2.2	2.8	3.1	3.2	2.9	2.4	2.7	1.8	3	3.4	3.5	3.5	3.4	3.6	3.5	2.8	3	2.9	2.7	1.8	3	3.3	3.2	3	3.1	2.9	3	3.3	3.3	3.2	2.5	2.6	2.8	3.3	3.4	2.8	2.7	2.4	2.7	2.9	2.8	2.9	2.7	3.1	2.9	3	2.9	2.8	2.9
AB200716_2	2.5	3.2	3.4	3.6	3.6	2.6	2.9	2.3	3.1	3.8	3.6	3.6	4	3.8	3.9	3	3	2.9	3.1	1.9	3.4	3.7	3.5	3.1	3.7	3.2	3	3.6	3.8	3.3	3	3.3	3.2	3.5	3.2	2.7	2.9	2.8	2.9	2.8	3.2	3.3	2.9	3	3.3	3.3	3.2	3.3	3.2
42887_1	2.3	2.8	2.9	3.1	3.2	2.4	2.7	2.3	2.9	3.3	3.2	3.2	3.6	3.6	3.4	2.6	2.7	2.4	2.7	2.3	2.7	3.2	3.2	2.4	3.2	2.7	2.4	3.3	3	3	3	3.1	3.3	3.6	2.8	2.3	2.6	2.8	2.7	3.1	3	3.4	3.1	3	3.4	3.7	3.3	3.3	3.2
110912_1	2.6	3.2	3.2	3.5	3.4	2.6	3	2.6	2.9	3.5	3.6	3.6	3.6	3.9	3.7	3.1	2.9	2.7	2.7	2.3	2.9	3.2	3.3	2.4	3.2	2.9	2.5	3.5	3.3	3.3	3.2	3.1	3.2	3.7	3.2	2.5	2.7	2.8	2.8	3.2	3.3	3.5	3.2	3.1	3.5	3.9	3.5	3.5	3.5
72431_3	2	2.9	3.1	3	3	2.2	2.9	1.7	2.8	2.9	3.1	3.1	3.2	3	3.2	2.8	2.7	2.7	2.3	1.8	3.2	3	3	2.6	2.8	2.6	3	2.9	2.7	3	2.3	2.5	2.6	2.9	3.3	2.6	2.4	2.2	2.3	2.7	2.7	2.8	2.6	2.9	2.7	2.8	2.6	2.7	2.9
NIPH335_2	2.6	2.8	2.6	2.7	2.6	2.7	2.3	2.4	2.9	3.2	3.1	3.1	3.5	3.1	3.4	2.7	2.5	2.4	2.8	2	2.4	3	3	2.1	3	2.7	2.7	3.2	3.1	3	3.1	2.9	3	3	3.2	2	2.9	2.4	2.7	2.5	2.6	3	2.9	2.5	2.8	3.1	2.7	2.9	3.1
NIPH329_1	2.6	3.1	3.2	3.3	3.4	2.6	3.1	2.4	3.2	3.5	3.6	3.6	3.8	3.6	3.6	3	2.8	2.5	2.8	2.3	3	3.3	3.4	2.6	3.3	2.9	2.8	3.4	3	3.4	3.1	3	3	3.5	3.2	2.4	2.8	2.8	3	3.1	3.1	3.4	3.2	3.1	3.2	3.5	3.3	3.3	3.3
AB0057_1	2.6	3.1	3.2	3.2	3.2	2.6	2.8	2.6	3	3.3	3.3	3.3	3.4	3.5	3.5	3	2.7	2.6	2.8	2.2	3	3.5	3.4	2.6	2.9	2.9	2.6	3.3	3.2	3.3	3.2	3.1	3.2	3.3	3	2.1	2.8	2.6	2.8	2.9	3.1	3.4	3.1	2.9	3.2	3.6	3.4	3.5	3.4
AB307_1	2.3	2.9	3.2	3.5	3.4	2.4	3	2.4	2.9	3.2	3.1	3.1	3.6	3.5	3.3	2.8	2.7	2.4	2.8	2.3	2.9	3	3.1	2.6	3.2	2.8	2.4	3.1	3.1	2.9	2.6	2.9	3.2	3.5	2.9	2.2	2.5	2.9	2.8	2.9	3.2	3.3	3.1	3	3.3	3.7	3.3	3.5	3.4
6935_1	3.1	2.5	2.1	2.2	2.5	2.9	1.8	2.3	2.5	2.7	2.9	2.9	2.8	2.7	3	2.8	2.3	2	2.4	1.7	2.6	3.2	3.3	2	2.6	2.5	2.5	2.9	2.9	3.1	3.1	2.5	2.6	2.7	2.9	1.9	2.9	2.1	2.6	2.7	2.6	2.7	2.5	2.2	2.7	2.9	2.3	2.7	2.4
110495_1	2.7	2.5	2.3	2.2	2.5	2.7	1.8	3	2.4	2.3	2.2	2.2	2.4	2.5	2.6	2.8	2	1.6	2.5	2.3	2	2.6	2.7	1.6	2.7	2.1	1.8	2.5	2.4	2.8	2.9	2.7	3	2.5	2.6	1.7	2.6	2.6	2.5	2.3	2.4	3	2.5	2	2.9	3	2.7	2.9	2.9
21072_2	2.6	3	2.8	2.9	3	2.6	2.5	2.6	2.7	3.1	2.9	2.9	3.2	3.2	3.4	2.8	2.5	2.4	2.9	2.2	2.9	3.2	3.4	2.1	3.2	2.7	2.3	3	3.1	3.3	3.1	2.8	3.4	3.2	3.1	2	2.9	3	2.8	2.7	2.8	3.1	2.8	2.7	3.3	3.3	2.9	3.1	3.1
NIPH70_1	2	3.4	3.6	3.7	3.6	2.2	3.7	2.5	2.9	3.2	3.3	3.3	3.5	3.5	3.6	2.6	3.1	2.9	2.6	2.9	3.4	3.5	3.7	2.5	3	2.8	2.5	3.4	3.1	2.9	2.6	2.9	3.3	3.8	2.8	2.4	2.8	3.7	2.8	3.3	3.5	3.4	3.3	3.5	3.6	3.8	3.4	3.6	3.4
NIPH201_3	1.9	3.1	3.4	3.3	3.4	2.2	3.3	2.2	2.8	3.2	3.2	3.2	3.4	3.4	3.3	2.5	2.9	2.7	2.7	2.7	3	3	3.2	2.3	3	2.6	2.2	3.3	2.9	2.8	2.5	3	3.1	3.5	2.7	2.3	2.6	3.4	2.8	3.3	3.2	3.5	3.2	3.3	3.4	3.8	3.4	3.6	3.2
NIPH290_1	2.1	2.8	3.2	3.2	3.2	2.1	3.2	2.4	3	3.2	3.2	3.2	3.1	3.2	3.2	2.5	2.8	2.9	2.7	2.3	3.3	3.4	3.6	2.7	3.2	2.7	2.8	3.1	3.1	3	2.5	2.6	2.7	3.4	2.9	2.3	2.8	2.8	2.9	3.2	3.2	3.2	3.1	3.3	3.3	3.5	3.3	3.5	3.2
2011GDA_3	2.4	3.1	2.9	3	3.1	2.7	2.6	2.2	3.1	3.2	3.1	3.1	3.3	3.3	3.4	2.7	2.7	2.7	3	1.9	2.8	3	3.1	2.9	2.9	2.9	2.5	3	3.2	3.3	2.7	2.7	2.7	3	3.2	2.4	2.9	2.6	2.8	2.6	2.8	3.3	2.9	3	3	3.1	3.1	3	2.9
232184_1	2.3	3.3	3.4	3.5	3.5	2.7	3	2.6	2.9	3.4	3.2	3.2	3.4	3.5	3.6	2.8	3	2.5	2.9	2.5	3.1	3.2	3.4	2.7	3.1	2.9	2.4	3.6	3.2	3.2	2.8	3.1	3.2	3.5	3	2.6	3	3.2	2.9	3.1	3.5	3.8	3.3	3.3	3.4	3.9	3.6	3.8	3.4
NIPH201_1	2.7	3.3	3.3	3.4	3.3	3	2.7	2.4	3.2	3.3	3.2	3.2	3.4	3.4	3.5	3.1	3.1	2.7	3	2.3	3.1	3.3	3.3	2.9	3.4	3	2.6	3.5	3.4	3.1	2.8	2.8	3	3.5	3.2	2.6	3.1	2.9	3.1	3.1	3.3	3.6	3.4	3.2	3.3	3.8	3.3	3.6	3.6
NIPH601_1	2.5	3.2	3.2	3.4	3.2	2.9	2.7	2.4	3.1	3.4	3.3	3.3	3.6	3.4	3.8	3.2	3.1	2.6	3.1	2.2	3	3.3	3.3	2.7	3.4	3.3	2.9	3.5	3.4	3.4	3	3	3	3.2	3.2	2.6	2.9	2.7	2.8	2.9	3.1	3.4	3.4	3.2	3.3	3.5	3.2	3.4	3.5
[truncated: 59 more columns]
