# Supplementary material for: Genomic analysis of Acinetobacter baumannii prophages reveals remarkable diversity and suggests profound impact on bacterial virulence and fitness
Source: Sci Rep. 2018 Oct 18;8:15346. doi: 10.1038/s41598-018-33800-5 (PMC6193963; doi:10.1038/s41598-018-33800-5)
Supplement: Supplementary file 8 — Supplementary Table S7 [file 41598_2018_33800_MOESM8_ESM.xlsx]

## Sheet: Table S7
	Genomic analysis of Acinetobacter baumannii prophages reveals remarkable diversity and suggests profound impact on bacterial virulence and fitness
	Ana Rita Costa, Rodrigo Monteiro, Joana Azeredo
	TABLE S7. Analysis of 34 putative antibiotic resistance genes identified by BLAST search using the Resistance Gene Identifier (RGI) of The Comprehensive Antibiotic Resistance Database (CARD), selecting perfect, strict and loose hits as RGI criteria.
	A. baumannii strain	Size (kb)	Genome location	Family	Antibiotic resistance by BLASTp	Sequence	Cut off	Pass Bitscore	Best Hit Bitscore	Best Hit ARO	Best Identities	ARO	Model_type	SNPs in Best Hit ARO	Other SNPs	Drug Class	Resistance Mechanism	AMR Gene Family	CARD Protein Sequence	Percentage Length of Reference Sequence	ID	Model_ID
	ANC 4097	31.3	3661070-3692386	Myoviridae	Beta-lactamase OXA-23	MNKYFTCYVVASLFLSGCTVQHNLINETPSQIVQGHNQVIHQYFDEKNTSGVLVIQTDKKINLYGNALSRANTEYVPASTFKMLNALIGLENQKTDINEIFKWKGEKRSFTAWEKDMTLGEAMKLSAVPVYQELARRIGLDLMQKEVKRIGFGNAEIGQQVDNFWLVGPLKVTPIQEVEFVSQLAHTQLPFSEKVQANVKNMLLLEESNGYKIFGKTGWAMDIKPQVGWLTGWVEQPDGKIVAFALNMEMRSEMPASIRNELLMKSLKQLNII	Perfect	500	549.3	OXA-23	100	3001418	protein homolog model	n/a	n/a	cephalosporin; penam	antibiotic inactivation	OXA beta-lactamase	MNKYFTCYVVASLFLSGCTVQHNLINETPSQIVQGHNQVIHQYFDEKNTSGVLVIQTDKKINLYGNALSRANTEYVPASTFKMLNALIGLENQKTDINEIFKWKGEKRSFTAWEKDMTLGEAMKLSAVPVYQELARRIGLDLMQKEVKRIGFGNAEIGQQVDNFWLVGPLKVTPIQEVEFVSQLAHTQLPFSEKVQANVKNMLLLEESNGYKIFGKTGWAMDIKPQVGWLTGWVEQPDGKIVAFALNMEMRSEMPASIRNELLMKSLKQLNII	100	gnl|BL_ORD_ID|837|hsp_num:0	1128
	ZW85-1	97.7	3762936-3860618	Siphoviridae	Tetracycline repressor protein TetR	MSRLDKSKVINSALELLNEVGIEGLTTRKLAQKLGVEQPTLYWHVKNKRALLDALAIEMLDRHHTHFCPLEGESWQDFLRNNAKSFRCALLSHRDGAKVHLGTRPTEKQYETLENQLAFLCQQGFSLENALYALSAVGHFTLGCVLEDQEHQVAKEERETPTTDSMPPLLRQAIELFDHQGAEPAFLFGLELIICGLEKQLKCESGS	Strict	400	424.9	tetR	100	3003479	protein overexpression model	n/a	n/a	tetracycline antibiotic; glycylcycline	antibiotic target alteration; antibiotic efflux	major facilitator superfamily (MFS) antibiotic efflux pump	MMSRLDKSKVINSALELLNEVGIEGLTTRKLAQKLGVEQPTLYWHVKNKRALLDALAIEMLDRHHTHFCPLEGESWQDFLRNNAKSFRCALLSHRDGAKVHLGTRPTEKQYETLENQLAFLCQQGFSLENALYALSAVGHFTLGCVLEDQEHQVAKEERETPTTDSMPPLLRQAIELFDHQGAEPAFLFGLELIICGLEKQLKCESGS	99.52	gnl|BL_ORD_ID|1373|hsp_num:0	276
					Putative ABC transporter ATP-binding protein	MEKVLLDTPDILVTRKSPKQNHNLSLLKDIIVEPGDKSDWDLLHELHYKAETLPIGSRFWKVTLHGKTIGVGILAVPKMLLSGRNDLFKYLRPNVNGKDTRLINKSRAEWLNENVCTNSRLVLDTIYRGCGIAYRAQNLMMRMVDRKHTEFQSSMSKFNPFAERAGIKFTPPKQATNYQRGVDFFVKWFETKHPTDVVGILEELSSKPEPIKKKIIAEMRKFYYQYSSLEKSGNNRLNGFSRVESMPVEKLLKNIQQLVFASPLYGVYTNPDLIYKAKHPEHEIPKRVSILAFDCQKPDEPLNVELIKSRGLLFECN	n/a
					Putative ABC transporter ATP-binding protein	MAVYNIDVRYKTSVERTERVLEIAESFGLGLDAKEFVVFDNTPIEIEQGDIVYITGQSGGGKSTLLRKLAEQMEQSGLKVADLNAIEHDDRPIVDQIGETLKDALDVLTIAGITDAYIWLNKFDALSDGQRYRFKLAKLIESKADVWIADEFLAVLDRTVAKVVAYNIQKIARKLGTTVLVATTHDDMVEDLNPSLFIDKRYREKVVITKAPEGFKQV	Loose	960	47.8	lsaC	28.92	3003112	protein homolog model	n/a	n/a	pleuromutilin antibiotic; lincosamide antibiotic; streptogramin antibiotic	antibiotic efflux	ATP-binding cassette (ABC) antibiotic efflux pump	MSTIKIENLTFSYYGYVKPVFENVSFSFDTNWKTGLIGRNGIGKSTLFKLLLNQEVYKGKISKSVDFIKFPPNLSDTSKLGIELYRELISDEEEWKLFRELHLLKVDESLIYRKFETLSKGEQTKILLAILFTREDGFLLIDEPTNHLDMDGRKIVSEYLKNKKGFLLISHDRDFLDGCINHIISINRNSIDVQSGNFTSWYENKLMKDQFEISQNEKLRKDIKRLKEAARQSQIWSDKVENTKNGVKVSGVKPDKGHIGHQSAKMMKKSKNLENRQNKAIEEKQNLLKDIETKESLLLHPLHHHKNPLISVCDLSSYYGKKQILSNISFDIKQGDIVAIYGGNGSGKSTLIKILLGLNHEYSGDVKLASNLKISYVPQDTSNLTGSLNEYIHKQGVDE…	44.31	gnl|BL_ORD_ID|380|hsp_num:0	1748
					Transporter major facilitator subfamily protein	MNSSTKIALVITLLDAMGIGLIMPVLPTLLREFIASEDIANHFGVLLALYALMQVIFAPWLGKMSDRFGRRPVLLLSLIGASLDYLLLAFSSALWMLYLGRLLSGITGATGAVAASVIADTTSASQRVKWFGWLGASFGLGLIAGPIIGGFAGEISPHSPFFIAALLNIVTFLVVMFWFRETKNTRDNTDTEVGVETQSNSVYITLFKTMPILLIIYFSAQLIGQIPATVWVLFTENRFGWNSMMVGFSLAGLGLLHSVFQAFVAGRIATKWGEKTAVLLGFIADSSAFAFLAFISEGWLVFPVLILLAGGGIALPALQGVMSIQTKSHQQGALQGLLVSLTNATGVIGPLLFAVIYNHSLPIWDGWIWIIGLAFYCIIILLSMTFMLTPQAQGSKQET…	Perfect	600	765	tet(A)	100	3000165	protein homolog model	n/a	n/a	tetracycline antibiotic; glycylcycline	antibiotic efflux	major facilitator superfamily (MFS) antibiotic efflux pump	MNSSTKIALVITLLDAMGIGLIMPVLPTLLREFIASEDIANHFGVLLALYALMQVIFAPWLGKMSDRFGRRPVLLLSLIGASLDYLLLAFSSALWMLYLGRLLSGITGATGAVAASVIADTTSASQRVKWFGWLGASFGLGLIAGPIIGGFAGEISPHSPFFIAALLNIVTFLVVMFWFRETKNTRDNTDTEVGVETQSNSVYITLFKTMPILLIIYFSAQLIGQIPATVWVLFTENRFGWNSMMVGFSLAGLGLLHSVFQAFVAGRIATKWGEKTAVLLGFIADSSAFAFLAFISEGWLVFPVLILLAGGGIALPALQGVMSIQTKSHQQGALQGLLVSLTNATGVIGPLLFAVIYNHSLPIWDGWIWIIGLAFYCIIILLSMTFMLTPQAQGSKQET…	100	gnl|BL_ORD_ID|1508|hsp_num:0	1808
	NIPH 329	84	3913952-3998023	Siphoviridae	Putative ABC transporter ATP-binding protein	MEKVLLDTPDILVTRKSPKQNHNLSLLKDIIVEPGDKSDWDLLHELHYKAETLPIGSRFWKVTLHGKTIGVGILAVPKMLLSGRNDLFKYLRPNVNGKDTRLINKSRAEWLNENVCTNSRLVLDTIYRGCGIAYRAQNLMMRMVDRKHTEFQSSMSKFNPFAERAGIKFTPPKQATNYQRGVDFFVKWFETKHPTDVVGILEELSSKPEPIKKKIIAEMRKFYYQYSSLEKSGNNRLNGFSRVESMPVEKLLKNIQQLVFASPLYGVYTNPDLIYKAKHPEHEIPKRVSILAFDCQKPDEPLNVELIKSRGLLFECN	n/a
					Putative ABC transporter ATP-binding protein	MAVYNIDVRYKTSVERTERVLEIAESFGLGLDAKEFVVFDNTPIEIEQGDIVYITGQSGGGKSTLLRKLAEQMEQSGLKVADLNAIEHDDRPIVDQIGETLKDALDVLTIAGITDAYIWLNKFDALSDGQRYRFKLAKLIESKADVWIADEFLAVLDRTVAKVVAYNIQKIARKLGTTVLVATTHDDMVEDLNPSLFIDKRYREKVVITKAPEGFKQV	Loose	960	47.8	lsaC	28.92	3003112	protein homolog model	n/a	n/a	pleuromutilin antibiotic; lincosamide antibiotic; streptogramin antibiotic	antibiotic efflux	ATP-binding cassette (ABC) antibiotic efflux pump	MSTIKIENLTFSYYGYVKPVFENVSFSFDTNWKTGLIGRNGIGKSTLFKLLLNQEVYKGKISKSVDFIKFPPNLSDTSKLGIELYRELISDEEEWKLFRELHLLKVDESLIYRKFETLSKGEQTKILLAILFTREDGFLLIDEPTNHLDMDGRKIVSEYLKNKKGFLLISHDRDFLDGCINHIISINRNSIDVQSGNFTSWYENKLMKDQFEISQNEKLRKDIKRLKEAARQSQIWSDKVENTKNGVKVSGVKPDKGHIGHQSAKMMKKSKNLENRQNKAIEEKQNLLKDIETKESLLLHPLHHHKNPLISVCDLSSYYGKKQILSNISFDIKQGDIVAIYGGNGSGKSTLIKILLGLNHEYSGDVKLASNLKISYVPQDTSNLTGSLNEYIHKQGVDE…	44.31	gnl|BL_ORD_ID|380|hsp_num:0	1748
	NIPH 2061	46.9	1272028-1318975	Unclassified	Lipid A phosphoethanolamine transferase, associated with polymyxin resistance	MALNVFKFKKICKDVTLLNFNLLLSIWLGLFLNIGFFKKIHQLTPYNGIKSVLFLGATLVILIAAYNLIFQLINWKWTAKIFAILLIFIGGFSSYFVNTLGVIISPDQIQNMVQTDVSEFTDLISLRFVLWTVFFVILPIFLITQVKFKQEKASRLLLKKVFSLVASFAVVGVLLFTYYVDFAAIFREHRDLKGMISPQNSISSLMSYYHKKAPKKNLPLVIYGQDAHQVQQVQKNLPKLMILVVGETARAESFSLNGYAKNTNPELSKQDIFNFSQVSSCGTATAVSVPCMFSGMPRVDYDEQLASHREGLLDIAKRAGYQVTWIDNNSGCKGACDRVEQYQIPENLKKKWCKDGECYDDILIDSLKQYLATIAKDDDRPRLIVLHQVGSHGPAYYKR…	Loose	1000	419.5	eptA	42.3	3003576	protein homolog model	n/a	n/a	peptide antibiotic	antibiotic target alteration	pmr phosphoethanolamine transferase	MLKRLLKRPSLNLLAWLLLAAFYISICLNIAFFKQVLQALPLDSLHNVLVFLSMPVVAFSVINIVLTLSSFLWLNRPLACLFILVGAAAQYFIMTYGIVIDRSMIANIIDTTPAESYALMTPQMLLTLGFSGVLAALIACWIKIKPATSRLRSVLFRGANILVSVLLILLVAALFYKDYASLFRNNKELVKSLSPSNSIVASWSWYSHQRLANLPLVRIGEDAHRNPLMQNEKRKNLTILIVGETSRAENFSLNGYPRETNPRLAKDNVVYFPNTASCGTATAVSVPCMFSDMPREHYKEELAQHQEGVLDIIQRAGINVLWNDNDGGCKGACDRVPHQNVTALNLPDQCINGECYDEVLFHGLEEYINNLQGDGVIVLHTIGSHGPTYYNRYPPQFRK…	100.18	gnl|BL_ORD_ID|1168|hsp_num:0	516
	110912	51.5	903226-954849	Podoviridae	Lipid A phosphoethanolamine transferase, associated with polymyxin resistance	MLVNFLKFKEICNNITLLNFNLLLSIWLGLFLNIGFFKKIHQLTPYNGIKSVLFLGATLVILIAVYNLIFQLINWKWTAKIFAILLIFIGGFSSYFVNTLGVIISSDQIQNMVQTDVSEVTDLISLRFVLWTIFFVILPIFLITQVKFKQEKVSRLLLKKVFSLVASFAVVGVLLFTYYIDFAAIFREHRDLKGMISPQNSISSLMSYYHKKAPKKNLPLVIYGQDAHQVQRVQKNLPKLMILVVGETARAESFSLNGYAKNTNPELSKQDIFNFSQVSSCGTATAVSVPCMFSGMPRVDYDEQLASHREGLLDIAKRAGYQVTWIDNNSGCKGACDRVEQYQIPENLKKKWCKDGECYDGILIDSLKQYLATIAKDDDRPRLIVLHQVGSHGPAYYKR…	Loose	1000	416.8	eptA	42.7	3003576	protein homolog model	n/a	n/a	peptide antibiotic	antibiotic target alteration	pmr phosphoethanolamine transferase	MLKRLLKRPSLNLLAWLLLAAFYISICLNIAFFKQVLQALPLDSLHNVLVFLSMPVVAFSVINIVLTLSSFLWLNRPLACLFILVGAAAQYFIMTYGIVIDRSMIANIIDTTPAESYALMTPQMLLTLGFSGVLAALIACWIKIKPATSRLRSVLFRGANILVSVLLILLVAALFYKDYASLFRNNKELVKSLSPSNSIVASWSWYSHQRLANLPLVRIGEDAHRNPLMQNEKRKNLTILIVGETSRAENFSLNGYPRETNPRLAKDNVVYFPNTASCGTATAVSVPCMFSDMPREHYKEELAQHQEGVLDIIQRAGINVLWNDNDGGCKGACDRVPHQNVTALNLPDQCINGECYDEVLFHGLEEYINNLQGDGVIVLHTIGSHGPTYYNRYPPQFRK…	100.18	gnl|BL_ORD_ID|1168|hsp_num:0	516
	ABBL013	29.5	476005-505524	Unclassified	Lipid A phosphoethanolamine transferase, associated with polymyxin resistance	MLVNFLKFKEICNNITLLNFNLLLSIWLGLFLNIGFFKKIHQLTPYNGIKSVLFLGATLVILIAAYNLIFQLINWKWTAKIFAILLIFIGGFSSYFVNTLGIIISPDQIQNMVQTDVSEVTDLISLRFVLWTVFFVILPIFLITQVKFKQEKVCDHFPCDHCPSVKGHCVAAQHLSPIRADWRWCTADGHQPVSARIRDDRGNDHH	Loose	1000	53.1	MCR-1	31.2	3003689	protein homolog model	n/a	n/a	peptide antibiotic	antibiotic target alteration	MCR phosphoethanolamine transferase	MMQHTSVWYRRSVSPFVLVASVAVFLTATANLTFFDKISQTYPIADNLGFVLTIAVVLFGAMLLITTLLSSYRYVLKPVLILLLIMGAVTSYFTDTYGTVYDTTMLQNALQTDQAETKDLLNAAFIMRIIGLGVLPSLLVAFVKVDYPTWGKGLMRRLGLIVASLALILLPVVAFSSHYASFFRVHKPLRSYVNPIMPIYSVGKLASIEYKKASAPKDTIYHAKDAVQATKPDMRKPRLVVFVVGETARADHVSFNGYERDTFPQLAKIDGVTNFSNVTSCGTSTAYSVPCMFSYLGADEYDVDTAKYQENVLDTLDRLGVSILWRDNNSDSKGVMDKLPKAQFADYKSATNNAICNTNPYNECRDVGMLVGLDDFVAANNGKDMLIMLHQMGNHGPAY…	38.08	gnl|BL_ORD_ID|1261|hsp_num:0	2203
					acetyltransferase (isoleucine patch superfamily)-like protein	MIGANSTVLPGVTIGDGAVVSAATLVNADVPAGAFVGGNPMRIIRQADDQHE	Loose	400	53.5	vatB	55.56	3002841	protein homolog model	n/a	n/a	streptogramin antibiotic	antibiotic inactivation	streptogramin vat acetyltransferase	MKYGPDPNSIYPHEEIKSVCFIKNTITNPNIIVGDYTYYSDVNGAEKFEEHVTHHYEFRGDKLVIGKFCAIAEGIEFIMNGANHRMNSITTYPFNIMGNGWEKATPSLEDLPFKGDTVVGNDVWIGQNVTVMPGIQIGDGAIVAANSVVTKDVPPYRIIGGNPSRIIKKRFEDELIDYLLQIKWWDWSAQKIFSNLETLCSSDLEKIKSIRD	24.53	gnl|BL_ORD_ID|1130|hsp_num:0	1189
	AB_TG2028	39.3	2853250-2892601	Myoviridae	Major facilitator superfamily permease	LAIFSLAVGGFCIGTTEFVAMGLIQEIAHNLKITVPEAGHFISAYALGVVIGAPIIAILGAKVPRKTLLLCLMLFYGIANACTALAHTPETVLVSRFIAGLPHGAYFGVGALVAAELAGPSRRASAVAQMMMGLTVATVIGVPLATWLGQHFGWRAGFEFSATIAFFTLIAVACFVPNIPVQATASIKTELAGLKNINMWLTLAVGAIGFGGMFSVYSYVSPILTEYTKVNIQIVPIALALWGIGMVIGGLAAGWLADKNLNKTIVGVLISSAIAFVVASFLMSNIYSAIGSLFLIGLTVMGLGGALQTRLMDVAGDAQTLAASLNHSAFNLANALGAFLGGWVLSHQMGWIAPIWVGFVLSLGGLIILLIAFAVEKATQKA	Loose	700	214.5	cmlv	34.3	3002700	protein homolog model	n/a	n/a	phenicol antibiotic	antibiotic inactivation	chloramphenicol phosphotransferase	MPSPSAEPTTSTPTPDAGPAASPRMPLAVYILGLSAFALGTSEFMLSGLVPPIAEDMNVSIPRAGLLISAFAIGMVVGAPLLAVATLRLPRKTTLIALITVFGLRQMAGALAPNYAVLFASRVISALPCAGFWAVGAAVAIAMVPVGSRARALAVMIGGLSIANVLRVPAGAFLGEHLGWASAFWAVGLASAIALVGVVTRIPRIPLPETRPRPLKNEVAIYRDRQVLLSIAVTALAAGGVFCAFSYLAPLLTDVSGLDEAWVSGVLGLFGIGAVVGTTIGGRVADAHLFGVLLTGISASTVFLVALALFASNPAATIVLTFLLGVSAFYTAPALNARMFNVAGAAPTLAGATTTAAFNLGNTGGPWLGGTVIDANLGFASTAWAGAAMTVLGLGTAAL…	87.61	gnl|BL_ORD_ID|1769|hsp_num:0	703
	6935	101.5	3126229-3227752	Siphoviridae	Putative ABC transporter ATP-binding protein	VNRSERVLEVAEAFGLGLDDKTFVVFDNLDLPIDQGDIVYITGQSGSGKSTILRELSKAMSADGLSVSDINAIEFEDKPLIDQIGKDLNEALNLLSIAGLNDAYLFIRKPNELSDGQRYRFCLAKLIESKAKVWVADEFLAVLDRTTAKVIAYNLQKIARKVGATVLVATTHDDMVEDLAPNVTIVKKYREKVVIHRNDEYKSTI	Loose	1000	50.1	lsaA	28.57	3000300	protein homolog model	n/a	n/a	pleuromutilin antibiotic; lincosamide antibiotic; streptogramin antibiotic	antibiotic efflux	ATP-binding cassette (ABC) antibiotic efflux pump	MSKIELKQLSFAYDNQEVLLFDQANITMDTNWKLGLIGRNGRGKTTLLRLLQKQLDYQGEILHQVDFVYFPQTVAEEQQLTYYVLQEVTSFEQWELERELTLLNVDPEVLWRPFSSLSGGEKTKVLLGLLFIEENAFPLIDEPTNHLDLAGRQQVAEYLKKKKHGFILVSHDRAFVDEVVDHILAIEKSQLTLYQGNFSIYEEQKKLRDAFELAENEKIKKEVNRLKETARKKAEWSMNREGDKYGNAKEKGSGAIFDTGAIGARAARVMKRSKHIQQRAETQLAEKEKLLKDLEYIDPLSMDYQPTHHKTLLTVEELRLGYEKNWLFAPLSFSINAGEIVGITGKNGSGKSSLIQYLLDNFSGDSEGEATLAHQLTISYVRQDYEDNQGTLSEFAEKN…	41.16	gnl|BL_ORD_ID|1635|hsp_num:0	1298
					Putative ABC transporter ATP-binding protein	MQEILMDNQDALIVRKPIPTNHLLSLLNEIYIEPGTKEDWELLHELHYKADTLGIGPRYWRVVLHGQTIGVGVMTVPKMLLSGRNELFEHLRPNTNGKDSRLINRHRALWLNNNACTNSRLVLDTMYRGAGIAYRAQNLMMRMSGCLLIEFQSSMSKFNPFAAKAGIQFAPPKRATNYERGLQFFRRWFESIPTDFVGVMQEIEKMPAPVREKCVAEMRKFYYSFSSMEKSGDNRMNGTKRVDSLSIEKLLKNTQQLVFASPLYGVYVNPDVKAAKEAGTKPKLPIRLPLMAFENQFPNEPLNLNAISEKDIAYDS	n/a
	796380-1375	32.5Kb	3787583-3820124	Unclassified	Integral membrane protein TerC	METIGNLWLYVAFFGIVIVMLLIDFLGFKQKQGQDVSIKQAAYWSVAWVSVAVLFGGGLWLYLQQTVGVILANQKTMEYFAGYLLEKSLAIDNVFVWLMIFAAFAIPAALQRKILLYGVLGAIVLRTLFIFIGAWFVQEFSWVLYIFGAFLVYTGFKFLKGQEEETNIEDIKVLKWLRKHMRITPQLEGDKFFVRQNGLLWATPLFLVLILVEASDVIFAVDSIPAIFAVTSDPFIVLTANLMAILGLRAMFFLLAGAASKLHYLPYGLGIILLFIGAKMLLLDVFHMPIWISLSFIVIVLAITAYLSLRHNKRHIS	n/a
	ABBL003	32.9Kb	1619735-1652674	Unclassified	Hydrophobe/amphiphile efflux-1 (HAE1) family transporter	MSLINKFLEITEKPRFEVVEVEQLGKIGLRLLTIETRDEWLEAQKNDPKTAFPILMKNTVCDPDSGELVLQEIETEQLRKLPAMVEKDLFSKICKANGIKTQAEAKQEEELKNSEAGQN	n/a
	AB_TG2030	39.3Kb	604590-643941	Myoviridae	Major facilitator superfamily permease	LAIFSLAVGGFCIGTTEFVAMGLIQEIAHNLKITVPEAGHFISAYALGVVIGAPIIAILGAKVPRKTLLLCLMLFYGIANACTALAHTPETVLVSRFIAGLPHGAYFGVGALVAAELAGPSRRASAVAQMMMGLTVATVIGVPLATWLGQHFGWRAGFEFSATIAFFTLIAVACFVPNIPVQATASIKTELAGLKNINMWLTLAVGAIGFGGMFSVYSYVSPILTEYTKVNIQIVPIALALWGIGMVIGGLAAGWLADKNLNKTIVGVLISSAIAFVVASFLMSNIYSAIGSLFLIGLTVMGLGGALQTRLMDVAGDAQTLAASLNHSAFNLANALGAFLGGWVLSHQMGWIAPIWVGFVLSLGGLIILLIAFAVEKATQKA	Loose	700	214.5	cmlv	34.3	3002700	protein homolog model	n/a	n/a	phenicol antibiotic	antibiotic inactivation	chloramphenicol phosphotransferase	MPSPSAEPTTSTPTPDAGPAASPRMPLAVYILGLSAFALGTSEFMLSGLVPPIAEDMNVSIPRAGLLISAFAIGMVVGAPLLAVATLRLPRKTTLIALITVFGLRQMAGALAPNYAVLFASRVISALPCAGFWAVGAAVAIAMVPVGSRARALAVMIGGLSIANVLRVPAGAFLGEHLGWASAFWAVGLASAIALVGVVTRIPRIPLPETRPRPLKNEVAIYRDRQVLLSIAVTALAAGGVFCAFSYLAPLLTDVSGLDEAWVSGVLGLFGIGAVVGTTIGGRVADAHLFGVLLTGISASTVFLVALALFASNPAATIVLTFLLGVSAFYTAPALNARMFNVAGAAPTLAGATTTAAFNLGNTGGPWLGGTVIDANLGFASTAWAGAAMTVLGLGTAAL…	87.61	gnl|BL_ORD_ID|1769|hsp_num:0	703
	ABBL061	32.9Kb	1906803-1939742	Siphoviridae	Hydrophobe/amphiphile efflux-1 (HAE1) family transporter	MSLINKFLEITEKPRFEVVEVEQLGKIGLRLLTIETRDEWLEAQKNDPKTAFPILMKNTVCDPDSGELVLQEIETEQLRKLPAMVEKDLFSKICKANGIKTQAEAKQEEELKNSEAGQN	n/a
	45075_4	92.9	3973289-4066230	Unclassified	Amino acid ABC transporter permease	MELDYLFQASHLERLMWGLWATAKIAFISVFFSAIFGTVFGVIMTSKNIVVKSLCRLYLEAIRIIPILVLLFVFYFGFATWFNWQFSAM	n/a
	NIPH 80	80.2	2015072-2095276	Unclassified	Lipid A phosphoethanolamine transferase	LLLSIWLGLFLNIGFFKKIHQLTPYNGIKSVIFLGATLVILIAAYNLIFQLINWKWTAKIFAILLIFIGGFSSYFVNTLGIIISPDQIQNMVQTDVSEVTDLISLRFVLWTVFFVILPIFLITQVKFKQEKASRLLLKKVFSLVASFAVVGVLLFTYYVDFAAIFREHRDLKGMISPQNSISSLMSYYHKKAPKKNLPLVIYGQDAHQVQQVQKNLPKLMILVVGETARAESFSLNGYAKNTNPELSKQDIFNFSQVSSCGTATAVSVPCMFSGMPRVDYDEQLASHREGLLDIAKRAGYQVTWIDNNSGCKGACDRVEQYQIPENLKKKWCKDGECYDDILIDSLKQYLATIAKDDDRPRLIVLHQVGSHGPAYYKRAPEAYQPFKPTCDTNAIQGCS…	Loose	1000	397.9	eptA	41.98	3003576	protein homolog model	n/a	n/a	peptide antibiotic	antibiotic target alteration	pmr phosphoethanolamine transferase	MLKRLLKRPSLNLLAWLLLAAFYISICLNIAFFKQVLQALPLDSLHNVLVFLSMPVVAFSVINIVLTLSSFLWLNRPLACLFILVGAAAQYFIMTYGIVIDRSMIANIIDTTPAESYALMTPQMLLTLGFSGVLAALIACWIKIKPATSRLRSVLFRGANILVSVLLILLVAALFYKDYASLFRNNKELVKSLSPSNSIVASWSWYSHQRLANLPLVRIGEDAHRNPLMQNEKRKNLTILIVGETSRAENFSLNGYPRETNPRLAKDNVVYFPNTASCGTATAVSVPCMFSDMPREHYKEELAQHQEGVLDIIQRAGINVLWNDNDGGCKGACDRVPHQNVTALNLPDQCINGECYDEVLFHGLEEYINNLQGDGVIVLHTIGSHGPTYYNRYPPQFRK…	91.59	gnl|BL_ORD_ID|1168|hsp_num:0	516
					Permeases of the major facilitator superfamily	MPYWNLYLQDQGFNYQEIGILSSIAIVTRFFAPLVWGWIADKSGKRMLLVRIATWMEACIWLAIFIIPNTFQSVALLMLIFSFFQNAILAQFEGVTLFWLGDQRAKLYGKIRKWGSVGFIVGVFTIGAILEIIPISMLPILLLIIASLAFIWAFTIREPEGAPTSQKHLEPLLPVLKRPEVAAFFTIEFILLFSHAPFYSFYSNFLKSLNFSTTEIGFLWAMGVVSEIVMFAYATTFFKYFSWRSLVAVCLILTSIRWLLVAIFSHYFIGQLFAQCLHAFSFGLFHLIAMRLIFQNFSIGQQGRGQAFYSTMWGLGVAFGSILAGHYWKILTGEHIFMIAALVVLFGLCFVYWLPKQIEKSVS	n/a
	21072	46.9	373516-420503	Siphoviridae	Putative ABC transporter ATP-binding protein	MEKVLLDTPDILVTRKSPKQNHNLSLLKDIIVEPGDKSDWDLLHELHYKAETLPIGSRFWKVTLHGKTIGVGILAVPKMLLSGRNDLFKYLRPNVNGKDTRLINKSRAEWLNENVCTNSRLVLDTIYRGCGIAYRAQNLMMRMVDRKHTEFQSSMSKFNPFAERAGIKFTPPKQATNYQRGVDFFVKWFETKHPTDVVGILEELSSKPEPIKKKIIAEMRKFYYQYSSLEKSGNNRLNGFSRVESMPVEKLLKNIQQLVFASPLYGVYTNPDLIYKAKHPEHEIPKRVSILAFDCQKPDEPLNVELIKSRGLLFECN	n/a
					Putative ABC transporter ATP-binding protein	MAVYNIDVRYKTSVERTERVLEIAESFGLGLDAKEFVVFDNTPIEIEQGDIVYITGQSGGGKSTLLRKLAEQMEQSGLKVADLNAIEHDDRPIVDQIGETLKDALDVLTIAGITDAYIWLNKFDALSDGQRYRFKLAKLIESKADVWIADEFLAVLDRTVAKVVAYNIQKIARKLGTTVLVATTHDDMVEDLNPSLFIDKRYREKVVITKAPEGFKQV	Loose	960	47.8	lsaC	28.92	3003112	protein homolog model	n/a	n/a	pleuromutilin antibiotic; lincosamide antibiotic; streptogramin antibiotic	antibiotic efflux	ATP-binding cassette (ABC) antibiotic efflux pump	MSTIKIENLTFSYYGYVKPVFENVSFSFDTNWKTGLIGRNGIGKSTLFKLLLNQEVYKGKISKSVDFIKFPPNLSDTSKLGIELYRELISDEEEWKLFRELHLLKVDESLIYRKFETLSKGEQTKILLAILFTREDGFLLIDEPTNHLDMDGRKIVSEYLKNKKGFLLISHDRDFLDGCINHIISINRNSIDVQSGNFTSWYENKLMKDQFEISQNEKLRKDIKRLKEAARQSQIWSDKVENTKNGVKVSGVKPDKGHIGHQSAKMMKKSKNLENRQNKAIEEKQNLLKDIETKESLLLHPLHHHKNPLISVCDLSSYYGKKQILSNISFDIKQGDIVAIYGGNGSGKSTLIKILLGLNHEYSGDVKLASNLKISYVPQDTSNLTGSLNEYIHKQGVDE…	44.31	gnl|BL_ORD_ID|380|hsp_num:0	1748
		33.7	600855-634539	Siphoviridae	Arabinose efflux permease family protein	MSRTFIKRFASTQPKFLAESISKYQRQESVEIHSLSTFTVEGDSWPYQALVVFERPIQIKISDEPPEYVRPPINCR	n/a
	OIFC137	29.5	1747627-1777170	Siphoviridae	Hydrophobe/amphiphile efflux-1 (HAE1) family transporter	MSLINKFLEITEKPAIEVVEIEQLGKVGLRQLTIATREEWTEAQKNDPKTAVGVLFKSTVCDPDSGELALVDLQEEQLLKLPIVVVNDLFLKICKANGIKTQDEIKQEVELKNSEADQN
	135867	33.2	4491321-4524480	Unclassified	Lipid A phosphoethanolamine transferase	LGIIISPDQIQNMVQTDVSEVTDLISLRFVLWTVFFVILPIFLITQVKFKQEKASRLLLKKVFSLVASFAVVGVLLFTYYVDFAAIFREHRDLKGMISPQNSISSLMSYYHKKAPKKNLPLVIYGQDAHQVQRVQKNLPKLMILVVGETARAESFSLNGYAKNTNPELSKQDIFNFSQVSSCGTATAVSVPCMFSGMPRVDYDEQLASHREGLLDIAKRAGYQVTWIDNNSGCKGACDRVEQYQIPENLKKKWCKDGECYDDILIDSLKQYLATIAKDDDRPRLIVLHQVGSHGPAYYKRAPEAYQPFKPTCDTNAIQGCSQTELLNSYDNTIVYTDHVLSQMINTLKEISKYQTGLWYLSDHGESTGEHGLYLHGSPYAIAPSQQTHVPMIMWFSESW…	Loose	1000	377.1	eptA	45.25	3003576	protein homolog model	n/a	n/a	peptide antibiotic	antibiotic target alteration	pmr phosphoethanolamine transferase	MLKRLLKRPSLNLLAWLLLAAFYISICLNIAFFKQVLQALPLDSLHNVLVFLSMPVVAFSVINIVLTLSSFLWLNRPLACLFILVGAAAQYFIMTYGIVIDRSMIANIIDTTPAESYALMTPQMLLTLGFSGVLAALIACWIKIKPATSRLRSVLFRGANILVSVLLILLVAALFYKDYASLFRNNKELVKSLSPSNSIVASWSWYSHQRLANLPLVRIGEDAHRNPLMQNEKRKNLTILIVGETSRAENFSLNGYPRETNPRLAKDNVVYFPNTASCGTATAVSVPCMFSDMPREHYKEELAQHQEGVLDIIQRAGINVLWNDNDGGCKGACDRVPHQNVTALNLPDQCINGECYDEVLFHGLEEYINNLQGDGVIVLHTIGSHGPTYYNRYPPQFRK…	80.62	gnl|BL_ORD_ID|1168|hsp_num:0	516
					TetR family transcriptional regulator	MSDCTKTNEKDQKILDAATKFFLIHGFSGTTTDMIQKEAGVSKATMYGCFKNKEAMFAAVIERQCTNMQKQIMSVETKAKNLRSALTEIGKTYLC	Loose	400	62.8	nalC	38.37	3000818	protein overexpression model	n/a	n/a	penem; sulfonamide antibiotic; phenicol antibiotic; tetracycline antibiotic; macrolide antibiotic; diaminopyrimidine antibiotic; monobactam; penam; fluoroquinolone antibiotic; carbapenem; cephamycin; aminocoumarin antibiotic; cephalosporin; peptide antibiotic	antibiotic efflux	resistance-nodulation-cell division (RND) antibiotic efflux pump	MNDASPRLTERGRQRRRAMLDAATQAFLEHGFEGTTLDMVIERAGGSRGTLYSSFGGKEGLFAAVIAHMIGEIFDDSADQPRPAATLSATLEHFGRRFLTSLLDPRCQSLYRLVVAESPRFPAIGKSFYEQGPQQSYLLLSERLAAVAPHMDEETLYAVACQFLEMLKADLFLKALSVADFQPTMALLETRLKLSVDIIACYLEHLSQSPAQG	44.6	gnl|BL_ORD_ID|2173|hsp_num:0	1670
					Arabinose efflux permease family protein	VTMAWIAEEIAPEHLGKTMGLYIAGTAFGGMMGRVGMGILVEYFSWRTALGLLGAICFICSIAFLKLLPTSRNFVQKKGLNLGFHMQMWRAHLSNTKLLRLFAIGFLLTSVFVTLFNYATFRLSGAPYSLSQTQISLIFLSYSFGMVSSSLAGSLADRFGKKTMMMSGFALMIVGSLMTLLTSLFGIIIGIAFITTGFFITHSLTSSSVGAESKQAKAHASSLYLLFYYMGSSIVGSAGGWFWLHGGWSAIVGLTVVLSLIGIFLAVYTSHAKAH	n/a
					RND family efflux transporter MFP subunit	MQKHLLLPLFLSIGLILQGCDSKEVAQAEPPPAKVSVLSIQPQSVNFSENLPARVHAFRTAEIRPQVGGIIEKVLFKQGSEVRAGQALYKINSETFEADVNSNRASLNKAEAEVARLKVQLERYEQLLTEQVSAMRFDVAKGSQHLSHGCIHPCTHVHRLGRQPDLINTNH	Strict	750	243.8	adeA	100	3000774	protein homolog model	n/a	n/a	tetracycline antibiotic; glycylcycline	antibiotic efflux	resistance-nodulation-cell division (RND) antibiotic efflux pump	MQKHLLLPLFLSIGLILQGCDSKEVAQAEPPPAKVSVLSIQPQSVNFSENLPARVHAFRTAEIRPQVGGIIEKVLFKQGSEVRAGQALYKINSETFEADVNSNRASLNKAEAEVARLKVQLERYEQLLPSNAISKQEVSNAQAQYRQALADVAQMKALLARQNLNLQYATVRAPISGRIGQSFVTEGALVGQGDTNTMATIQQIDKVYVDVKQSVSEYERLQAALQSGELSANSDKTVRITNSHGQPYNVTAKMLFEDINVDPETGDVTFRIEVNNTERKLLPGMYVRVNIDRASIPQALLVPAQAIQRNISGEPQVYVINAQGTAEIRPIEIGQQYEQFYIANKGLKVGDRVVVEGIERIKPNQKLALAAWKAPAVANHASSVETKTSIAEGAQP	43.18	gnl|BL_ORD_ID|2251|hsp_num:0	1313
		52.3	4551545-4603848	Unclassified	Long-chain fatty acid ABC transporter	MRLKGKYMIDNAKAPQELVRGLNSSATGQILAAILGLPGYVPDIESGLVAMDLEYPAHFQAGIKYKILPDLQLNLDVGWTDYSAWNKFKFEFDRQITLLKVAKLLSNDVTDNSLALPLKFTSPWSWGIGLEYSATDRLKLRAGYEPRASSIPNDKRNTMVPINNAQLFGLGVGYRFDADTDLDLSVGFLRSRDNIPACTSTLSNKCGVDNILLNPYSGLDVKTNTKVTVLGLSYRTKW	n/a
					Bcr/CflA family multidrug resistance transporter	LLQTIEDEIVNEWIGAICWLCVHFFFKETLAVDKRLKLSLYQVATLYGAIFKDASFRLPMFAGCLTGAALFCYISSAPAVFMDQYGLNQQEFAYVFGLNAFGIMLMSSLNKHLTTRVEITKRLKAGSMVQVTGASIVLIAGLISAAPLWLVMLGLFLAISGIGLTGPNAMALAMSKQGARAGTASAIMGSMRL	Loose	500	68.2	bcr-1	33.33	3003801	protein homolog model	n/a	n/a	bicyclomycin	antibiotic efflux	major facilitator superfamily (MFS) antibiotic efflux pump	MPASASRIQVGSGERRLLLLLSALVAFGPLSIDMYLPSLPAIAADLGASDAQVQRSISGFLVGFCVGMLFYGPLSDRFGRRPVLLAGIALYLFSSLACALADSAGQLVLLRVLQALGGGAASVLARAMVRDLYPLGEAARMLALMHMVTMLAPLAAPLLGGYLMLWAGWRALFVVLALFAGLCLLAVWRVAESHPPERRGGSLAQAFLAYGRLLGDRRALGYVLCMGLAFAGMFAYISAAPFVFIEHFGVRAERFGWFFGLNILGVMLATWCSARLVRRHGPRPLLRAGSLLACVSGLFLLGYAALGERGGLWALVPGLLCFVSVTGLLGANCIASLLALYPGQAGAASAVAVSGQFGLGCLASLAVGWLALPGVLPMALVMAVCGVGSLLALGLALHG…	48.01	gnl|BL_ORD_ID|773|hsp_num:0	2303
	A144	39 Kb	3805235-3844284	Myoviridae	Major facilitator superfamily permease	LAIFSLAVGGFCIGTTEFVAMGLIQEIAHNLKITVPEAGHFISAYALGVVIGAPIIAILGAKVPRKTLLLCLMLFYGIANACTALAHTPETVLVSRFIAGLPHGAYFGVGALVAAELAGPSRRASAVAQMMMGLTVATVIGVPLATWLGQHFGWRAGFEFSATIAFFTLIAVACFVPNIPVQATASIKTELAGLKNINMWLTLAVGAIGFGGMFSVYSYVSPILTEYTKVNIQIVPIALALWGIGMVIGGLAAGWLADKNLNKTIVGVLISSAIAFVVASFLMSNIYSAIGSLFLIGLTVMGLGGALQTRLMDVAGDAQTLAASLNHSAFNLANALGAFLGGWVLSHQMGWIAPIWVGFVLSLGGLIILLIAFAVEKATQKA	Loose	700	214.5	cmlv	34.3	3002700	protein homolog model	n/a	n/a	phenicol antibiotic	antibiotic inactivation	chloramphenicol phosphotransferase	MPSPSAEPTTSTPTPDAGPAASPRMPLAVYILGLSAFALGTSEFMLSGLVPPIAEDMNVSIPRAGLLISAFAIGMVVGAPLLAVATLRLPRKTTLIALITVFGLRQMAGALAPNYAVLFASRVISALPCAGFWAVGAAVAIAMVPVGSRARALAVMIGGLSIANVLRVPAGAFLGEHLGWASAFWAVGLASAIALVGVVTRIPRIPLPETRPRPLKNEVAIYRDRQVLLSIAVTALAAGGVFCAFSYLAPLLTDVSGLDEAWVSGVLGLFGIGAVVGTTIGGRVADAHLFGVLLTGISASTVFLVALALFASNPAATIVLTFLLGVSAFYTAPALNARMFNVAGAAPTLAGATTTAAFNLGNTGGPWLGGTVIDANLGFASTAWAGAAMTVLGLGTAAL…	87.61	gnl|BL_ORD_ID|1769|hsp_num:0	703
	OIFC109	24.4 kb	820039-844487	Siphoviridae	Hydrophobe/amphiphile efflux-1 (HAE1) family transporter	MSLINKFLEITEKPAIEVVEIEQLGKVGLRQLTIATREEWTEAQKNDPKTAVGVLFKSTVCDPDSGELALVDLQEEQLLKLPIVVVNDLFLKICKANGIKTQDEIKQEVELKNSEADQN	n/a
	NIPH 410	38	2810953-2849002	Unclassified	Lipid A phosphoethanolamine transferase	LLLSIWLGLFLNIGFFKKIHQLTPYNGIKSVLFLGATLVILIAAYNLIFQLINWKWTAKIFAILLIFIGGFSSYFVNTLGIIISPDQIQNMVQTDVSEVTDLISLRLVLWTVFFVILPIFLITQVKFKQEKASRLLLKKVFSLVASFAVVGVLLFTYYVDFAAIFREHRDLKGMISPQNSISSLMSYYHKKAPKKNLPLVIYGQDAHQVQQVQKNLPKLMILVVGETARAESFSLNGYAKNTNPELSKQDIFNFSQVSSCGTATAVSVPCMFSGMPRVDYDEQLASHREGLLDIAKRAGYQVTWIDNNSGCKGACDRVEQYQIPENLKKKWCKDGECYDDILIDSLKQYLATIAKDDDRPRLIVLHQVGSHGPAYYKRAPEAYQPFKPNCDTNAIQGCS…	Loose	1000	416.4	eptA	42.48	3003576	protein homolog model	n/a	n/a	peptide antibiotic	antibiotic target alteration	pmr phosphoethanolamine transferase	MLKRLLKRPSLNLLAWLLLAAFYISICLNIAFFKQVLQALPLDSLHNVLVFLSMPVVAFSVINIVLTLSSFLWLNRPLACLFILVGAAAQYFIMTYGIVIDRSMIANIIDTTPAESYALMTPQMLLTLGFSGVLAALIACWIKIKPATSRLRSVLFRGANILVSVLLILLVAALFYKDYASLFRNNKELVKSLSPSNSIVASWSWYSHQRLANLPLVRIGEDAHRNPLMQNEKRKNLTILIVGETSRAENFSLNGYPRETNPRLAKDNVVYFPNTASCGTATAVSVPCMFSDMPREHYKEELAQHQEGVLDIIQRAGINVLWNDNDGGCKGACDRVPHQNVTALNLPDQCINGECYDEVLFHGLEEYINNLQGDGVIVLHTIGSHGPTYYNRYPPQFRK…	96.34	gnl|BL_ORD_ID|1168|hsp_num:0	516
